# Supplementary material for: A distinct subpopulation of membrane vesicles in Pseudomonas putida is enriched in enzymes for lignin catabolism
Source: Appl Environ Microbiol. 2025 Oct 1;91(10):e01617-25. doi: 10.1128/aem.01617-25 (PMC12542622; doi:10.1128/aem.01617-25)
Supplement: Data Set S1 — Raw data. [file aem.01617-25-s0001.xlsx]

## Sheet: Read Me
Sheet name	Description
Bacterial cultivations	Growth and metabolite quantitation for bacterial cultivations
MV-S Lig-rich v MV-L Lig-rich	Significantly (adjusted p<0.05) differentially abundnat proteins between the EV-S and EV-L in lignin-rich cultivations at 72 h
MS-S Lig-free v MV-L Lig-free	Significantly (adjusted p<0.05) differentially abundnat proteins between the EV-S and EV-L in lignin-free cultivations at 72 h
QP data	Quantitative proteomics data (in fmol)
Lipidomics summary	Summed PE and PG, and average fatty acid saturation and lengths

## Sheet: Bacterial cultivations
Media	Replicate	Hour	OD600	Glucose, g/L	Glycolic acid, mg/L	Lactic acid, mg/L	Formic acid, mg/L	4-Hydroxybenzoate, mg/L	Vanillic acid, mg/L	p-coumaric acid, mg/L	Ferulic acid, mg/L
Lignin-free	1	0	0.158	4.7414	N/A	N/A	N/A	N/A	N/A	N/A	N/A
Lignin-free	2	0	0.157	5.86416	N/A	N/A	N/A	N/A	N/A	N/A	N/A
Lignin-free	3	0	0.162	6.346	N/A	N/A	N/A	N/A	N/A	N/A	N/A
Lignin-free	4	0	0.157	5.91735	N/A	N/A	N/A	N/A	N/A	N/A	N/A
Lignin-free	5	0	0.164	5.8923	N/A	N/A	N/A	N/A	N/A	N/A	N/A
Lignin-free	6	0	0.162	5.8729	N/A	N/A	N/A	N/A	N/A	N/A	N/A
Lignin-rich	1	0	0.124	5.89718	N/A	N/A	N/A	N/A	N/A	N/A	N/A
Lignin-rich	2	0	0.109	5.64398	36.2459	51.222	100.33	3.9	4.58	137.78	8.16
Lignin-rich	3	0	0.103	5.62912	34.7736	51.1083	97.6771	4.06	4.8	144.18	8.48
Lignin-rich	4	0	0.12	5.93232	34.2859	49.4408	97.0812	3.98	4.69	141.28	8.83
Lignin-rich	5	0	0.106	5.4602	34.8959	51.1069	100.392	3.91	4.61	138.99	8.2
Lignin-rich	6	0	0.108	5.71223	33.8777	49.2971	99.3757	4.03	4.81	143.66	8.22
Lignin-free	1	8.5	1.161	3.62787	35.5857	51.9175	100.657	4.01	4.72	142.7	8.32
Lignin-free	2	8.5	1.124	3.53089	N/A	N/A	N/A	N/A	N/A	N/A	N/A
Lignin-free	3	8.5	1.195	3.61339	N/A	N/A	N/A	N/A	N/A	N/A	N/A
Lignin-free	4	8.5	1.225	3.62116	N/A	N/A	N/A	N/A	N/A	N/A	N/A
Lignin-free	5	8.5	1.144	3.64215	N/A	N/A	N/A	N/A	N/A	N/A	N/A
Lignin-free	6	8.5	1.263	3.51284	N/A	N/A	N/A	N/A	N/A	N/A	N/A
Lignin-rich	1	8.5	1.277	3.25375	N/A	N/A	N/A	N/A	N/A	N/A	N/A
Lignin-rich	2	8.5	1.288	3.40012	N/A	N/A	N/A	N/A	N/A	N/A	N/A
Lignin-rich	3	8.5	1.49	3.08727	0	23.9022	0	0	0	0	2.65
Lignin-rich	4	8.5	1.396	3.32781	0	22.9217	0	0	0	0	2.7
Lignin-rich	5	8.5	1.303	3.2666	0	23.2259	0	0	0	0	3.14
Lignin-rich	6	8.5	1.422	3.34676	0	23.861	0	0	0	0	2.93
Lignin-free	1	24	2.75	0	N/A	N/A	N/A	N/A	N/A	N/A	N/A
Lignin-free	2	24	2.93	0	N/A	N/A	N/A	N/A	N/A	N/A	N/A
Lignin-free	3	24	2.907	0	N/A	N/A	N/A	N/A	N/A	N/A	N/A
Lignin-free	4	24	3.18	0	N/A	N/A	N/A	N/A	N/A	N/A	N/A
Lignin-free	5	24	3.124	0	N/A	N/A	N/A	N/A	N/A	N/A	N/A
Lignin-free	6	24	2.917	0	N/A	N/A	N/A	N/A	N/A	N/A	N/A
Lignin-rich	1	24	2.489	0	N/A	N/A	N/A	N/A	N/A	N/A	N/A
Lignin-rich	2	24	2.913	0	0	0	0	0	0	0	0
Lignin-rich	3	24	3.023	0	0	0	0	0	0	0	0
Lignin-rich	4	24	3.004	0	0	0	0	0	0	0	0
Lignin-rich	5	24	3.067	0	0	0	0	0	0	0	0
Lignin-rich	6	24	2.897	0	0	0	0	0	0	0	0
Lignin-free	1	48	3.067	0	N/A	N/A	N/A	N/A	N/A	N/A	N/A
Lignin-free	2	48	3.128	0	N/A	N/A	N/A	N/A	N/A	N/A	N/A
Lignin-free	3	48	3.436	0	N/A	N/A	N/A	N/A	N/A	N/A	N/A
Lignin-rich	1	48	3.544	0	0	0	0	0	0	0	0
Lignin-rich	2	48	3.709	0	0	0	0	0	0	0	0
Lignin-rich	3	48	3.785	0	0	0	0	0	0	0	0
Lignin-free	1	72	2.94	0	N/A	N/A	N/A	N/A	N/A	N/A	N/A
Lignin-free	2	72	3.069	0	N/A	N/A	N/A	N/A	N/A	N/A	N/A
Lignin-free	3	72	3.19	0	N/A	N/A	N/A	N/A	N/A	N/A	N/A
Lignin-rich	1	72	3.465	0	0	0	0	0	0	0	0
Lignin-rich	2	72	3.569	0	0	0	0	0	0	0	0
Lignin-rich	3	72	3.916	0	0	0	0	0	0	0	0

## Sheet: MV-S Lig-rich v MV-L Lig-rich
Locus	log2 fold-change	Adjusted p-value	Protein description
PP_2017	12.7814	2.65695e-07	gi|26988742| aminopeptidase N
PP_0096	11.9832	2.65695e-07	gi|26986841| oligopeptidase A
PP_2929	11.7422	2.05738e-06	gi|26989648| carboxynorspermidine/carboxyspermidine decarboxylase
PP_3491	11.7004	2.91085e-07	gi|26990203| enoly-coenzyme A hydratase/isomerase family protein
PP_1638	11.6275	2.65695e-07	gi|26988370| ferredoxin--NADP(+) reductase
PP_4034	11.3364	2.65695e-07	gi|26990737| bifunctional N-carbamoyl-beta-alanine amidohydrolase/allantoine amidohydrolase
PP_3492	10.8821	2.65695e-07	gi|26990204| acyl-CoA dehydrogenase
PP_0942	10.7258	1.36853e-06	gi|26987678| regulatory protease
PP_5303	10.7119	1.84045e-06	gi|26991979| aminoacrylate/iminopropionate hydrolase/deaminase
PP_2136	10.6583	4.09461e-07	gi|26988860| enoyl-CoA hydratase/3-hydroxyacyl-CoA dehydrogenase
PP_5336	10.6366	2.87592e-07	gi|26992012| 5-(carboxyamino)imidazole ribonucleotide mutase
PP_5291	10.592	2.65695e-07	gi|26991967| orotate phosphoribosyltransferase
PP_1071	10.5888	9.01776e-07	gi|26987807| glutamate/aspartate ABC transporter substrate-binding protein
PP_2036	10.5621	5.25377e-07	gi|26988761| 4-hydroxy-tetrahydrodipicolinate synthase
PP_0422	10.5239	2.65695e-07	gi|26987163| indole-3-glycerol phosphate synthase
PP_4571	10.5069	4.73681e-07	gi|26991255| cysteine synthase A
PP_0356	10.4735	3.16784e-07	gi|26987098| malate synthase G
PP_4332	10.4109	1.27351e-06	gi|26991022| chemotaxis protein CheW
PP_1726	10.3266	2.65695e-07	gi|26988458| ABC transporter substrate-binding protein
PP_3511	10.3065	2.91085e-07	gi|26990223| branched-chain-amino acid aminotransferase
PP_1988	10.2936	2.06448e-06	gi|26988714| 3-isopropylmalate dehydrogenase
PP_0528	10.2288	7.53419e-07	gi|26987266| farnesyl diphosphate synthase
PP_3819	10.1963	4.09461e-07	gi|26990524| glutathione reductase
PP_4984	10.1742	7.53419e-07	gi|26991661| adenosylmethionine--8-amino-7-oxononanoate aminotransferase BioA
PP_1297	10.1363	5.25377e-07	gi|26988032| amino acid ABC transporter-binding protein YhdW
PP_5232	10.0758	4.09461e-07	gi|26991908| hypothetical protein
PP_1720	10.0219	1.02417e-06	gi|26988452| alcohol dehydrogenase
PP_2913	10.0058	3.78405e-07	gi|26989632| 5-aminolevulinate dehydratase
PP_1079	9.98118	1.03537e-05	gi|26987815| ornithine carbamoyltransferase
PP_0432	9.91304	5.47659e-07	gi|26987173| N-acetyl-gamma-glutamyl-phosphate reductase
PP_3736	9.88533	4.09461e-07	gi|26990443| vanillate O-demethylase oxygenase subunit
PP_4506	9.87006	4.09461e-07	gi|26991191| nitroreductase family protein
PP_2742	9.86834	8.10791e-07	gi|26989461| hypothetical protein
PP_1654	9.81154	2.65695e-07	gi|26988386| cysteine synthase B
PP_5030	9.80954	1.47253e-06	gi|26991706| imidazolonepropionase
PP_5335	9.77603	1.20693e-06	gi|26992011| 5-(carboxyamino)imidazole ribonucleotide synthase
PP_0882	9.76852	1.03665e-05	gi|26987618| dipeptide ABC transporter substrate-binding protein
PP_0073	9.75823	2.4569e-06	gi|26986818| coproporphyrinogen-III oxidase
PP_5283	9.68701	2.79998e-07	gi|26991959| dipeptide transport protein
PP_4448	9.66408	9.38298e-07	gi|26991134| hypothetical protein
PP_4823	9.65226	1.20197e-05	gi|26991503| phosphoribosylamine--glycine ligase
PP_4481	9.64621	3.18108e-06	gi|26991167| acetylornithine aminotransferase
PP_1826	9.53868	8.1928e-07	gi|26988556| isochorismatase family hydrolase
PP_1478	9.52856	2.65695e-07	gi|26988211| xenobiotic reductase
PP_1184	9.48314	9.13149e-07	gi|26987919| dienelactone hydrolase family protein
PP_5095	9.46652	4.09461e-07	gi|26991771| pyrroline-5-carboxylate reductase
PP_4889	9.44633	5.85893e-07	gi|26991567| adenylosuccinate synthetase
PP_3530	9.42547	7.5175e-07	gi|26990242| S-ureidoglycine aminohydrolase
PP_4782	9.38799	4.09461e-07	gi|26991462| phosphomethylpyrimidine kinase
PP_1741	9.38753	1.39673e-06	gi|26988472| choline/betaine/carnitine ABC transporter substrate-binding protein BetX
PP_1486	9.37611	1.5412e-06	gi|26988219| polyamine ABC transporter, periplasmic polyamine-binding protein
PP_1143	9.37393	3.12953e-06	gi|26987879| 3-hydroxyisobutyrate dehydrogenase
PP_3358	9.36006	6.2492e-06	gi|26990073| hydroxycinnamoyl-CoA hydratase-lyase
PP_3951	9.33103	2.65695e-07	gi|26990656| 3-oxoadipate CoA-transferase subunit A
PP_0966	9.31942	2.65695e-07	gi|26987702| histidinol dehydrogenase
PP_0684	9.31528	5.85893e-07	gi|26987420| FKBP-type peptidyl-prolyl cis-trans isomerase
PP_4163	9.31046	1.40791e-06	gi|26990855| hypothetical protein
PP_4760	9.31008	5.41943e-07	gi|26991441| alcohol dehydrogenase
PP_1782	9.28171	2.65695e-07	gi|26988513| dTDP-4-dehydrorhamnose 3,5-epimerase
PP_5078	9.26313	5.73559e-07	gi|26991754| 3-dehydroquinate synthase
PP_5329	9.2574	5.01372e-05	gi|26992005| phosphate ABC transporter substrate-binding protein
PP_0721	9.22295	5.47659e-07	gi|26987457| 50S ribosomal protein L25/general stress protein Ctc
PP_4523	9.21791	5.47659e-07	gi|26991208| agmatinase
PP_0940	9.1928	9.8777e-07	gi|26987676| microcin B17 maturation protease
PP_5171	9.15853	1.19638e-06	gi|26991847| sulfate ABC transporter substrate-binding protein
PP_0920	9.1346	3.47665e-07	gi|26987656| xenobiotic reductase B
PP_2380	9.11097	1.27716e-06	gi|26989104| hypothetical protein
PP_1023	9.10885	4.09461e-07	gi|26987759| 6-phosphogluconolactonase
PP_3952	9.10117	6.04483e-07	gi|26990657| 3-oxoadipate CoA-transferase subunit A
PP_5154	9.09977	1.36853e-06	gi|26991830| FAD-binding oxidoreductase
PP_2463	9.09436	1.69524e-06	gi|26989186| nucleic acid cold-shock chaperone
PP_0951	9.0684	9.16135e-07	gi|26987687| ribosome hibernation promoting factor
PP_4976	9.04054	6.01971e-07	gi|1002826361| adenosylhomocysteinase
PP_1010	9.03023	4.09461e-07	gi|26987746| phosphogluconate dehydratase
PP_4977	9.01779	2.63654e-06	gi|26991654| 5,10-methylenetetrahydrofolate reductase
PP_0120	9.01406	4.09461e-07	gi|26986865| zinc ABC transporter
PP_3357	8.99201	5.85893e-07	gi|26990072| vanillin dehydrogenase
PP_2552	8.98882	1.30449e-06	gi|26989272| DOPA decarboxylase
PP_5113	8.98	4.09461e-07	gi|26991789| Zn-dependent peptidase
PP_0675	8.97383	3.73966e-07	gi|26987411| NADP-dependent glutamate dehydrogenase
PP_3997	8.9575	4.09461e-07	gi|26990702| glycosyl transferase
PP_3832	8.87763	4.09461e-07	gi|26990537| RsmE
PP_3722	8.86859	4.09461e-07	gi|26990430| alanine racemase
PP_0308	8.85638	7.21328e-06	gi|26987050| dipeptidase
PP_3599	8.85242	3.78494e-06	gi|26990310| 5-dehydro-4-deoxyglucarate dehydratase
PP_4305	8.84803	7.05569e-07	gi|26990996| sulfate ABC transporter substrate-binding protein
PP_5346	8.84274	5.11128e-06	gi|26992022| pyruvate carboxylase subunit B
PP_1389	8.83652	3.47665e-07	gi|26988123| oxaloacetate decarboxylase
PP_4016	8.83401	2.66351e-06	gi|26990721| adenylosuccinate lyase
PP_3550	8.83001	4.09461e-07	gi|26990262| transcriptional regulator EmrR
PP_1799	8.81758	4.41292e-07	gi|26988529| GDP-mannose 4,6-dehydratase
PP_4423	8.80677	1.34583e-05	gi|26991111| hypothetical protein
PP_2215	8.78718	5.47659e-07	gi|26988939| acetyl-CoA acetyltransferase
PP_5260	8.78392	6.6106e-07	gi|26991936| metalloprotein
PP_3123	8.7644	4.09461e-07	gi|26989842| 3-oxoacid CoA-transferase subunit B
PP_4064	8.76418	6.19043e-07	gi|1002826257| isovaleryl-CoA dehydrogenase
PP_5258	8.75699	4.09461e-07	gi|26991934| L-piperidine-6-carboxylate dehydrogenase
PP_4881	8.74525	4.09461e-07	gi|26991560| iron ABC transporter substrate-binding protein
PP_5056	8.73091	2.65695e-07	gi|26991732| 2,3-bisphosphoglycerate-independent phosphoglycerate mutase
PP_0112	8.72743	9.13149e-07	gi|26986857| methionine ABC transporter substrate-binding protein
PP_5227	8.69655	2.41424e-06	gi|26991903| diaminopimelate decarboxylase
PP_4619	8.6603	1.91971e-05	gi|26991303| maleylacetoacetate isomerase
PP_5123	8.65821	4.09461e-07	gi|26991799| phosphopantetheine adenylyltransferase
PP_2488	8.65624	4.09461e-07	gi|26989211| NAD+-dependent succinate semialdehyde dehydrogenase
PP_1845	8.655	4.09461e-07	gi|26988575| enoyl-CoA hydratase/isomerase family protein
PP_4666	8.64055	4.09461e-07	gi|26991350| 3-hydroxyisobutyrate dehydrogenase
PP_1343	8.63514	3.47665e-07	gi|26988077| UDP-3-O-[3-hydroxymyristoyl] N-acetylglucosamine deacetylase
PP_0956	8.63173	4.82482e-06	gi|26987692| 3-deoxy-D-manno-octulosonate 8-phosphate phosphatase
PP_4981	8.63166	1.47253e-06	gi|26991658| polyisoprene-binding acidic stress response factor
PP_5411	8.62839	0.00159621	gi|26992086| bifunctional N-acetyl glucosamine-1-phosphate uridyltransferase/glucosamine-1-phosphate acetyl transferase
PP_0378	8.61997	2.71825e-06	gi|26987120| pyrroloquinoline-quinone synthase
PP_0159	8.55717	1.02417e-06	gi|26986903| family III CoA-transferase
PP_4588	8.52618	4.65161e-07	gi|26991272| nitroreductase family oxidoreductase
PP_0402	8.50833	4.09461e-07	gi|26987144| 4-hydroxythreonine-4-phosphate dehydrogenase
PP_3122	8.49427	1.15851e-05	gi|26989841| 3-oxoacid CoA-transferase subunit A
PP_0415	8.48836	2.40056e-06	gi|1002825856| ribulose-5-phosphate 3-epimerase
PP_2205	8.48272	4.90357e-06	gi|26988929| copper resistance protein A
PP_0596	8.47861	1.48431e-06	gi|26987334| omega-amino acid--pyruvate aminotransferase
PP_4285	8.46842	7.05569e-07	gi|26990976| 5-hydroxyisourate hydrolase
PP_4784	8.46223	3.47665e-07	gi|26991464| glutamate-1-semialdehyde 2,1-aminomutase
PP_1086	8.45407	4.6315e-06	gi|26987822| dihydroorotase
PP_5014	8.43152	4.09461e-07	gi|26991690| phosphoribosyl-AMP cyclohydrolase
PP_3668	8.36308	3.16784e-07	gi|26990379| catalase-peroxidase
PP_1134	8.32937	1.40791e-06	gi|26987870| hypothetical protein
PP_4809	8.32381	7.99552e-07	gi|26991489| ribosomal silencing factor RsfS
PP_4909	8.32203	2.16737e-06	gi|26991587| phosphoserine phosphatase
PP_3993	8.31184	2.44959e-06	gi|26990698| sulfur transfer protein complex subunit TusD
PP_5392	8.29865	1.03762e-06	gi|1002826396| WD40/YVTN repeat-containing protein
PP_1618	8.29065	1.08483e-06	gi|26988350| 2-C-methyl-D-erythritol 2,4-cyclodiphosphate synthase
PP_0965	8.28704	5.56041e-07	gi|26987701| ATP phosphoribosyltransferase
PP_0370	8.2677	4.09461e-07	gi|26987112| acyl-CoA dehydrogenase family protein
PP_4147	8.2645	3.47665e-07	gi|26990840| microcin C ABC transporter substrate-binding protein
PP_5338	8.25277	2.66351e-06	gi|26992014| aspartate ammonia-lyase
PP_2528	8.2457	5.85893e-07	gi|26989248| O-acetylhomoserine (thiol)-lyase
PP_4108	8.21985	6.05021e-07	gi|26990803| 4-aminobutyrate aminotransferase
PP_1207	8.19993	6.05021e-07	gi|26987942| hypothetical protein
PP_0203	8.18555	3.11268e-06	gi|26986947| dipeptidase
PP_0517	8.18411	4.92642e-06	gi|26987255| 6,7-dimethyl-8-ribityllumazine synthase
PP_4822	8.17017	1.48007e-06	gi|26991502| bifunctional phosphoribosylaminoimidazolecarboxamide formyltransferase/IMP cyclohydrolase
PP_4538	8.16219	4.06252e-06	gi|26991222| FMN-dependent NADH-azoreductase
PP_1232	8.15841	3.5417e-06	gi|26987967| hypothetical protein
PP_5076	8.14917	3.72035e-05	gi|26991752| L-glutamate synthase subunit alpha
PP_4248	8.13228	5.12773e-06	gi|26990939| hypothetical protein
PP_0186	8.12709	1.08483e-06	gi|26986930| porphobilinogen deaminase
PP_0931	8.10714	2.13028e-06	gi|26987667| glutamyl-tRNA(Gln) amidotransferase subunit A
PP_2247	8.08769	5.13258e-07	gi|26988971| endoribonuclease
PP_4575	8.05807	3.06472e-05	gi|26991259| urea amidolyase-like protein
PP_3954	8.03978	2.26442e-06	gi|26990659| substrate-binding protein
PP_5040	8.02694	1.25985e-06	gi|26991716| class 1 fructose-1,6-bisphosphatase
PP_2137	8.01645	3.18108e-06	gi|26988861| beta-ketoadipyl-CoA thiolase subunit beta
PP_2335	8.01344	1.03247e-06	gi|26989059| methylcitrate synthase
PP_2492	7.99718	1.44678e-06	gi|26989215| NAD(P)-dependent alcohol dehydrogenase
PP_3558	7.97595	5.46714e-07	gi|26990270| amino acid ABC transporter substrate-binding protein
PP_5414	7.97406	5.2327e-06	gi|26992089| ATP synthase subunit gamma
PP_3249	7.97036	7.38438e-06	gi|1002826156| putative oxidoreductase
PP_2920	7.96424	2.41964e-06	gi|26989639| nitrogen-containing compound degradation protein
PP_1498	7.96275	2.92559e-06	gi|26988230| lipoprotein
PP_1663	7.93223	2.74646e-05	gi|26988395| hypothetical protein
PP_4404	7.927	9.01776e-07	gi|26991093| branched-chain alpha-keto acid dehydrogenase complex dihydrolipoyl dehydrogenase
PP_5063	7.91827	7.99552e-07	gi|26991739| NAD-dependent betaine aldehyde dehydrogenase
PP_5046	7.90965	9.62931e-05	gi|26991722| glutamine synthetase
PP_2371	7.90962	1.20277e-06	gi|26989095| sulfite reductase hemoprotein subunit beta
PP_0838	7.89805	1.16804e-06	gi|26987574| bifunctional inositol monophosphatase/glycerol-2-phosphatase
PP_0885	7.88795	3.47167e-06	gi|26987621| dipeptide ABC transporter substrate-binding protein
PP_0893	7.85736	4.09461e-07	gi|26987629| ThiJ/PfpI family protein
PP_5269	7.85609	1.85223e-05	gi|26991945| alanine racemase
PP_3578	7.8366	2.98938e-06	gi|26990290| phosphoglucomutase
PP_1659	7.83194	4.98297e-06	gi|26988391| hypothetical protein
PP_5278	7.81349	1.97408e-06	gi|26991954| 4-guanidinobutyraldehyde dehydrogenase
PP_4552	7.8049	5.47659e-07	gi|26991236| (R)-hydratase
PP_4174	7.79869	1.32877e-05	gi|26990866| 3R-3-hydroxydecanoyl-ACP dehydratase
PP_2214	7.78515	1.08262e-06	gi|26988938| type II 3-hydroxyacyl-CoA dehydrogenase
PP_4178	7.77242	5.72735e-06	gi|26990870| dienelactone hydrolase family protein
PP_4299	7.75656	3.84064e-06	gi|26990990| 2-hydroxy-3-oxopropionate reductase
PP_2168	7.74805	3.77744e-06	gi|26988892| transaldolase
PP_2674	7.74668	0.000178025	gi|26989393| quinoprotein ethanol dehydrogenase
PP_1099	7.74082	9.80624e-06	gi|26987835| cold shock protein CapB
PP_1025	7.73681	7.64364e-07	gi|26987761| 2-isopropylmalate synthase
PP_2474	7.73626	4.09461e-07	gi|26989197| glutathione S-transferase family protein
PP_4169	7.73545	4.91632e-06	gi|26990861| glycerol-3-phosphate dehydrogenase
PP_1323	7.72278	3.77825e-06	gi|26988058| replication/archosome assembly modulator
PP_4871	7.7144	4.09461e-07	gi|26991551| lysine decarboxylase family protein
PP_1989	7.70626	7.44091e-07	gi|26988715| aspartate-semialdehyde dehydrogenase
PP_5094	7.70453	1.02417e-06	gi|26991770| PLP binding domain-containing protein
PP_4476	7.69995	3.62897e-06	gi|26991162| hypothetical protein
PP_4802	7.69829	1.18623e-06	gi|26991482| lipoate regulatory protein
PP_0913	7.69815	4.90662e-06	gi|26987649| hypothetical protein
PP_1403	7.6785	2.88533e-06	gi|26988137| beta-D-glucoside glucohydrolase
PP_1835	7.67837	1.08955e-06	gi|26988565| hypothetical protein
PP_1358	7.66464	4.65161e-07	gi|1002825934| heme iron utilization protein
PP_0687	7.64476	1.19638e-06	gi|26987423| octaprenyl diphosphate synthase
PP_4138	7.63603	3.63988e-05	gi|26990832| chromate reductase
PP_3431	7.63427	7.46806e-06	gi|26990144| ThiJ/PfpI family protein
PP_4869	7.62386	6.01971e-07	gi|26991549| NH(3)-dependent NAD(+) synthetase
PP_1946	7.61595	2.85315e-05	gi|26988673| short-chain dehydrogenase/reductase family oxidoreductase
PP_4890	7.61391	1.02417e-06	gi|26991568| ATP phosphoribosyltransferase regulatory subunit
PP_4281	7.60212	3.16099e-06	gi|26990972| guanine deaminase
PP_1768	7.59672	1.27351e-06	gi|26988499| 3-phosphoserine/phosphohydroxythreonine aminotransferase
PP_5196	7.54147	7.71646e-07	gi|26991872| iron ABC transporter substrate-binding protein
PP_4902	7.52316	1.45245e-05	gi|26991580| oligoribonuclease
PP_4667	7.50678	4.9973e-06	gi|26991351| methylmalonate-semialdehyde dehydrogenase
PP_3248	7.48772	4.78003e-06	gi|26989966| Dyp-type peroxidase family protein
PP_3822	7.48351	5.18986e-06	gi|26990527| cytochrome c family protein
PP_1475	7.48018	5.25377e-07	gi|26988208| CAIB/BAIF family protein
PP_1972	7.47591	9.04716e-05	gi|26988698| aromatic amino acid aminotransferase
PP_2159	7.47139	4.65161e-07	gi|26988883| plastocyanin/azurin family copper-binding protein
PP_1977	7.46947	2.50711e-06	gi|26988703| glutamate--tRNA ligase
PP_4021	7.45072	8.52851e-07	gi|26990726| non-heme chloroperoxidase
PP_2001	7.44889	4.44239e-06	gi|26988726| O-succinylhomoserine sulfhydrylase
PP_1787	7.4469	1.08483e-06	gi|26988518| hypothetical protein
PP_3433	7.43232	7.76143e-07	gi|26990146| 4-hydroxyphenylpyruvate dioxygenase
PP_4541	7.41824	4.6315e-06	gi|26991225| peptidyl-prolyl cis-trans isomerase A
PP_4665	7.40371	1.31371e-05	gi|26991349| hypothetical protein
PP_0786	7.4004	4.09461e-07	gi|26987522| thioredoxin reductase
PP_1852	7.39216	1.60842e-06	gi|26988582| enoyl-ACP reductase
PP_5344	7.38787	2.88533e-06	gi|26992020| acetyltransferase
PP_1755	7.38227	4.21072e-06	gi|26988486| class 2 fumarate hydratase
PP_1237	7.37398	6.05021e-07	gi|26987972| 4-hydroxy-tetrahydrodipicolinate synthase
PP_4490	7.37162	5.18986e-06	gi|26991176| phenylalanine-4-hydroxylase
PP_0954	7.36334	7.66998e-06	gi|26987690| hypothetical protein
PP_3644	7.34932	1.44284e-06	gi|26990355| monooxygenase subunit
PP_1594	7.34841	8.16908e-06	gi|26988326| ribosome-recycling factor
PP_0473	7.32908	1.08483e-06	gi|26987214| 50S ribosomal protein L15
PP_0750	7.32699	3.38175e-06	gi|26987486| hypothetical protein
PP_3821	7.31781	1.58288e-06	gi|26990526| UTP-glucose-1-phosphate uridylyltransferase
PP_4963	7.31648	4.92357e-05	gi|26991641| phosphoglycerate kinase
PP_4646	7.28973	7.18342e-07	gi|26991330| ferredoxin--NADP(+) reductase
PP_0383	7.26452	1.08483e-06	gi|26987125| lysine 2-monooxygenase
PP_3186	7.26006	3.71662e-06	gi|26989905| transcriptional regulator
PP_4043	7.25182	0.00308112	gi|26990744| 6-phosphogluconate dehydrogenase
PP_4286	7.24788	3.20964e-06	gi|26990977| allantoinase
PP_0930	7.23702	3.79597e-06	gi|26987666| aspartyl/glutamyl-tRNA(Asn/Gln) amidotransferase subunit B
PP_2454	7.23448	5.46714e-07	gi|26989177| ribose ABC transporter, periplasmic ribose-binding subunit
PP_0011	7.22271	1.44868e-06	gi|26986756| DNA polymerase III subunit beta
PP_0227	7.21916	1.16089e-05	gi|26986970| cystine-binding protein
PP_5376	7.20237	1.70945e-05	gi|26992052| hypothetical protein
PP_0184	7.18595	1.88515e-06	gi|26986928| argininosuccinate lyase
PP_1510	7.17972	5.85893e-07	gi|26988242| carboxyvinyl-carboxyphosphonate phosphorylmutase
PP_5366	7.17814	4.27266e-06	gi|26992042| dihydrolipoyl dehydrogenase
PP_1024	7.17022	5.05677e-05	gi|26987760| KHG/KDPG aldolase
PP_3629	7.16913	2.55585e-05	gi|26990340| hypothetical protein
PP_0591	7.14014	1.90295e-06	gi|26987329| adenosine deaminase
PP_1481	7.12512	5.12773e-06	gi|26988214| medium chain aldehyde dehydrogenase
PP_1635	7.11964	1.35742e-06	gi|26988367| two-component system response regulator
PP_4867	7.11737	0.000101501	gi|26991547| BraC-like branched-chain amino acid ABC transporter substrate-binding protein
PP_0154	7.11322	3.82258e-06	gi|26986899| propionyl-CoA:succinate CoA transferase
PP_3537	7.11054	1.44749e-06	gi|26990249| 4-hydroxybenzoate 3-monooxygenase
PP_2198	7.10976	7.42672e-07	gi|26988922| aldose sugar dehydrogenase
PP_4779	7.10137	8.00982e-07	gi|161378119| AMP nucleosidase
PP_0389	7.09325	1.39673e-06	gi|26987131| 30S ribosomal protein S21
PP_1210	7.08085	4.18112e-07	gi|26987945| DNA-binding stress protein
PP_4722	7.06661	2.69245e-05	gi|26991405| transcription elongation factor GreA
PP_4389	7.05751	1.2309e-06	gi|26991078| flagellar basal-body rod modification protein FlgD
PP_3254	7.04372	4.21072e-06	gi|26989972| nucleosidase
PP_4594	7.0412	1.68186e-06	gi|26991278| cystathionine gamma-synthase
PP_5289	7.03911	8.42893e-05	gi|26991965| acetylglutamate kinase
PP_2308	7.01242	3.13254e-06	gi|26989032| acyl-CoA thioesterase II
PP_3508	7.01002	2.11706e-06	gi|26990220| adenosylcobalamin biosynthesis protein CobW
PP_5252	6.97648	2.58037e-05	gi|26991928| hypothetical protein
PP_1394	6.9655	4.92642e-06	gi|26988128| acetolactate synthase large subunit
PP_0243	6.94766	1.32045e-05	gi|26986986| glutamate--cysteine ligase
PP_5243	6.9453	2.01774e-06	gi|26991919| putative hydrolase
PP_1251	6.94496	1.80839e-06	gi|1002825928| malate:quinone oxidoreductase
PP_3540	6.93707	5.11128e-06	gi|26990252| hydroxymethylglutaryl-CoA lyase
PP_4715	6.9339	8.81478e-06	gi|26991398| triose phosphate isomerase
PP_1911	6.92405	1.20693e-06	gi|26988640| 50S ribosomal protein L32
PP_2932	6.91871	0.000103784	gi|26989651| amidase family protein
PP_2469	6.91828	5.73928e-07	gi|26989192| phenylalanine--tRNA ligase subunit alpha
PP_5032	6.90849	1.22505e-06	gi|26991708| histidine ammonia-lyase
PP_5325	6.90269	1.61913e-06	gi|26992001| phosphate transport-associated protein
PP_1529	6.88525	1.06425e-06	gi|26988261| cysteine desulfurase
PP_2866	6.88034	6.4221e-06	gi|26989585| FMN-dependent NADH-azoreductase
PP_0067	6.88007	3.3416e-06	gi|26986812| methionyl-tRNA formyltransferase
PP_4621	6.87143	0.000287177	gi|26991305| homogentisate 1,2-dioxygenase
PP_5153	6.86633	1.03247e-06	gi|26991829| isomerase/hydrolase
PP_1365	6.85514	1.69446e-05	gi|26988099| exodeoxyribonuclease I
PP_2422	6.85319	2.41964e-06	gi|26989145| hypothetical protein
PP_1730	6.83789	3.96863e-06	gi|26988462| M18 family aminopeptidase
PP_0864	6.82718	2.83068e-06	gi|1002825902| ornithine decarboxylase
PP_1914	6.79289	9.33659e-07	gi|26988643| 3-oxoacyl-ACP reductase subunit
PP_5024	6.77549	9.14737e-05	gi|26991700| amino acid ABC transporter substrate-binding protein
PP_4862	6.77299	2.89058e-06	gi|26991542| bifunctional NADP-dependent 3-hydroxy acid dehydrogenase/malonic semialdehyde reductase
PP_4194	6.76622	4.91508e-06	gi|26990886| citrate synthase
PP_4473	6.74824	2.81708e-05	gi|26991159| aspartokinase
PP_5015	6.73622	4.08257e-06	gi|26991691| phosphoribosyl-ATP pyrophosphatase
PP_5332	6.73239	1.42247e-05	gi|26992008| hypothetical protein
PP_0614	6.72411	8.33241e-06	gi|26987351| bifunctional N-carbamoyl-beta-alanine amidohydrolase/allantoine amidohydrolase
PP_4491	6.71816	1.97873e-05	gi|26991177| pterin-4-alpha-carbinolamine dehydratase
PP_1763	6.7144	3.93775e-05	gi|26988494| putative oxidoreductase
PP_5531	6.71394	1.05607e-06	gi|1002826064| hypothetical protein
PP_5409	6.71128	6.30556e-06	gi|26992084| L-glutamine/D-fructose-6-phosphate aminotransferase
PP_4635	6.70656	2.2886e-05	gi|26991319| trans-2-enoyl-CoA reductase
PP_4817	6.70399	5.07372e-06	gi|26991497| MaoC domain-containing protein
PP_4379	6.70337	3.97192e-05	gi|26991068| 3-oxoacyl-ACP synthase
PP_0399	6.69066	1.08483e-06	gi|26987141| bis(5'-nucleosyl)-tetraphosphatase
PP_1783	6.66324	5.64496e-06	gi|26988514| dTDP-glucose pyrophosphorylase
PP_3054	6.65543	1.32045e-05	gi|26989773| baseplate/tail fiber protein
PP_4762	6.64467	8.17446e-06	gi|26991443| acyl-CoA thioesterase II
PP_1057	6.63673	9.55611e-05	gi|26987793| PadR family transcriptional regulator
PP_4714	6.63228	1.1984e-05	gi|26991397| ribosome maturation factor
PP_4504	6.62751	0.00747642	gi|26991189| hypothetical protein
PP_4950	6.59117	1.47253e-06	gi|26991628| hypothetical protein
PP_2487	6.5803	8.33241e-06	gi|26989210| aldehyde dehydrogenase
PP_3590	6.57754	1.51821e-06	gi|26990301| D-lysine aminotransferase
PP_5345	6.55068	2.843e-06	gi|26992021| acetyltransferase
PP_0095	6.54679	4.9973e-06	gi|26986840| hypothetical protein
PP_2903	6.54464	1.02417e-06	gi|26989622| peptidyl-prolyl cis-trans isomerase B
PP_2147	6.54056	1.3573e-06	gi|26988871| hypothetical protein
PP_0725	6.53712	3.01171e-06	gi|26987461| TPR repeat-containing protein
PP_0481	6.53627	1.08674e-05	gi|26987222| catalase
PP_1465	6.53322	1.29108e-06	gi|26988198| 50S ribosomal protein L19
PP_1056	6.51493	1.06425e-06	gi|26987792| iron-chelator utilization protein
PP_1436	6.51335	4.98297e-06	gi|26988169| pyridoxine 5'-phosphate synthase
PP_1967	6.51031	1.80896e-06	gi|26988693| tRNA D-aminoacylase
PP_2584	6.50211	1.90581e-06	gi|1002826076| 8-oxoguanine deaminase
PP_4636	6.46813	1.02417e-06	gi|26991320| acetyl-CoA acetyltransferase
PP_2656	6.42476	1.33246e-06	gi|26989375| phosphate ABC transporter substrate-binding protein
PP_1302	6.421	2.49361e-05	gi|26988037| metal-binding hydrolase/oxidase
PP_5217	6.41189	2.41878e-06	gi|26991893| polyphosphate kinase
PP_2201	6.40843	2.49361e-05	gi|26988925| alpha/beta family hydrolase
PP_0462	6.40361	1.13958e-05	gi|1002825859| 50S ribosomal subunit protein L29
PP_0545	6.39867	1.02417e-06	gi|26987283| aldehyde dehydrogenase
PP_2623	6.39436	1.20556e-06	gi|26989342| hypothetical protein
PP_2018	6.39415	1.43062e-06	gi|26988743| BNR domain-containing protein
PP_1454	6.39152	3.07022e-06	gi|26988187| hypothetical protein
PP_3748	6.38626	2.17911e-06	gi|26990454| hypothetical protein
PP_3443	6.38581	1.20197e-05	gi|26990156| glyceraldehyde-3-phosphate dehydrogenase
PP_4576	6.35882	2.50711e-06	gi|26991260| allophanate hydrolase subunit 1
PP_4699	6.34441	2.67447e-06	gi|26991383| 3-methyl-2-oxobutanoate hydroxymethyltransferase
PP_1487	6.32197	2.19089e-05	gi|26988220| hypothetical protein
PP_4243	6.31349	0.000106614	gi|26990934| non-ribosomal peptide synthetase
PP_1348	6.31015	7.40791e-06	gi|26988082| MutT/nudix family protein/thiamine-phosphate pyrophosphorylase
PP_2217	6.30536	0.002576	gi|26988941| enoyl-CoA hydratase
PP_4515	6.27379	2.50966e-05	gi|26991200| MarR family transcriptional regulator
PP_4713	6.26585	0.00114801	gi|26991396| transcription termination/antitermination factor L
PP_2440	6.25275	2.80989e-06	gi|26989163| alkyl hydroperoxide reductase subunit F
PP_1507	6.23515	2.38184e-06	gi|26988239| endopeptidase
PP_5029	6.22767	3.88533e-05	gi|26991705| N-formylglutamate deformylase
PP_4711	6.22713	4.8784e-06	gi|26991394| ribosome-binding factor A
PP_4998	6.22522	4.91632e-06	gi|26991675| aspartate carbamoyltransferase
PP_0228	6.21743	1.16344e-05	gi|1002825837| serine acetyltransferase
PP_4877	6.2151	5.66836e-05	gi|26991557| 30S ribosomal protein S6
PP_2904	6.20538	5.11128e-06	gi|26989623| glutamine--tRNA ligase
PP_1771	6.20239	7.24181e-05	gi|26988502| cytidylate kinase
PP_1644	6.20054	1.32045e-05	gi|26988376| NAD(P)H dehydrogenase
PP_5412	6.19494	1.58288e-06	gi|26992087| ATP synthase subunit epsilon
PP_1075	6.18381	1.02417e-06	gi|26987811| glycerol kinase
PP_0213	6.18369	3.72035e-05	gi|26986956| succinate-semialdehyde dehydrogenase
PP_0412	6.16817	3.43479e-06	gi|26987153| polyamine ABC transportersubstrate-binding protein
PP_1011	6.16381	1.30025e-06	gi|26987747| glucokinase
PP_5163	6.15755	1.24613e-06	gi|26991839| acetyltransferase
PP_0425	6.15599	1.47253e-06	gi|26987166| hypothetical protein
PP_2216	6.14699	1.59979e-05	gi|26988940| acyl-CoA dehydrogenase
PP_2300	6.14393	0.000244093	gi|26989024| ATP-dependent Clp protease proteolytic subunit
PP_4339	6.13625	2.79192e-06	gi|26991029| protein phosphatase CheZ
PP_0354	6.12836	1.46963e-06	gi|26987096| CBS domain-containing protein
PP_5234	6.12125	0.00277187	gi|26991910| NRII(GlnL/NtrB) phosphatase activator
PP_1661	6.12059	0.00013443	gi|26988393| dehydrogenase
PP_0858	6.10727	1.11434e-05	gi|26987594| methionine/glutamine aminotransferase
PP_4390	6.08823	4.00031e-06	gi|26991079| flagellar basal-body rod protein FlgC
PP_2439	6.08562	5.85893e-07	gi|26989162| peroxiredoxin/alkylhydroperoxide reductase small subunit
PP_0465	6.07998	3.40502e-05	gi|26987206| 50S ribosomal protein L24
PP_0742	6.07801	1.51278e-06	gi|26987478| hypothetical protein
PP_4435	6.06507	0.00012215	gi|26991123| hypothetical protein
PP_4965	6.06395	4.41292e-07	gi|26991643| transketolase A
PP_3755	6.06056	3.01171e-06	gi|26990460| 3-hydroxybutyryl-CoA dehydrogenase
PP_0555	6.0578	4.5897e-06	gi|26987293| acetoin:2,6-dichlorophenolindophenol oxidoreductase subunit alpha
PP_4201	6.05722	2.37776e-05	gi|26990893| electron transfer flavoprotein subunit alpha
PP_2151	6.0567	8.49264e-06	gi|26988875| pyridine nucleotide transhydrogenase
PP_4017	6.05306	2.04736e-05	gi|26990722| hypothetical protein
PP_2082	6.03293	3.01612e-06	gi|26988807| phosphoenolpyruvate synthetase
PP_5128	6.02828	3.13254e-06	gi|26991804| dihydroxy-acid dehydratase
PP_1100	6.02445	4.05464e-06	gi|26987836| deoxycytidine triphosphate deaminase
PP_2486	6.00821	5.12773e-06	gi|26989209| Oye family NADH-dependent flavin oxidoreductase
PP_2165	5.9828	4.01239e-06	gi|26988889| two-component system response regulator
PP_2334	5.96918	2.01754e-06	gi|26989058| 2-methylisocitrate lyase
PP_1992	5.95882	0.000139107	gi|26988718| aspartate-semialdehyde dehydrogenase
PP_5036	5.94449	6.40411e-07	gi|26991712| formiminoglutamate deiminase
PP_2345	5.9441	1.6162e-05	gi|26989069| hypothetical protein
PP_3108	5.92946	2.95739e-05	gi|26989827| rhs family protein
PP_0453	5.92312	2.73843e-06	gi|26987194| 30S ribosomal protein S10
PP_5182	5.92173	1.01864e-05	gi|26991858| polyamine:pyruvate transaminase
PP_0322	5.9118	4.25443e-05	gi|26987064| serine hydroxymethyltransferase
PP_4391	5.89884	1.08392e-05	gi|26991080| flagellar basal-body rod protein FlgB
PP_1766	5.89743	0.000129462	gi|26988497| methylthioribose-1-phosphate isomerase
PP_5181	5.89693	3.47665e-07	gi|26991857| spermidine/putrescine ABC transporter substrate-binding protein
PP_0515	5.89645	7.34891e-05	gi|26987253| riboflavin synthase
PP_1757	5.89281	6.02745e-06	gi|26988488| DNA-binding transcriptional dual regulator
PP_0597	5.87731	3.83386e-05	gi|26987335| methylmalonate-semialdehyde dehydrogenase
PP_4874	5.86135	1.40407e-05	gi|26991554| 50S ribosomal protein L9
PP_1772	5.84981	5.51376e-06	gi|1002825963| 30S ribosomal protein S1
PP_4475	5.84944	8.78323e-06	gi|26991161| succinylglutamate desuccinylase
PP_2453	5.84649	3.47665e-07	gi|26989176| glutaminase-asparaginase
PP_3742	5.84337	1.49399e-05	gi|26990448| glutathione S-transferase family protein
PP_4386	5.84131	2.30214e-05	gi|26991075| flagellar basal-body rod protein FlgF
PP_4116	5.83981	9.01776e-07	gi|26990810| isocitrate lyase
PP_3998	5.8389	3.09318e-05	gi|26990703| glutathionyl-hydroquinone reductase
PP_5279	5.837	1.50401e-05	gi|26991955| hypothetical protein
PP_4279	5.83104	9.35751e-06	gi|26990970| xanthine dehydrogenase subunit XdhB
PP_0592	5.80667	2.44959e-06	gi|26987330| short-chain dehydrogenase/reductase family oxidoreductase
PP_0333	5.80498	1.73069e-05	gi|26987075| hypothetical protein
PP_4007	5.8042	1.46963e-06	gi|26990712| translation initiation factor IF-1
PP_4949	5.80027	1.47253e-06	gi|1002826360| TldD/PmbA family peptidase
PP_0859	5.79666	3.47167e-06	gi|26987595| ketoglutaramate omega-amidase
PP_0403	5.79342	2.9333e-06	gi|26987145| peptidyl-prolyl cis-trans isomerase
PP_0897	5.79257	3.25216e-06	gi|26987633| class 1 fumarate hydratase
PP_1588	5.79237	3.80517e-06	gi|26988320| N-succinyl-L,L-diaminopimelate aminotransferase
PP_3496	5.79084	5.17191e-07	gi|26990208| endoribonuclease L-PSP
PP_3554	5.75897	7.18633e-05	gi|26990266| acyl-CoA dehydrogenase family protein
PP_2203	5.75098	0.000742685	gi|26988927| hypothetical protein
PP_5377	5.74214	0.000263396	gi|26992053| hypothetical protein
PP_0541	5.74204	1.36853e-06	gi|26987279| acetyltransferase
PP_0315	5.737	3.87286e-06	gi|26987057| glycine-betaine dioxygenase subunit
PP_4517	5.71662	1.89243e-05	gi|26991202| hypothetical protein
PP_5118	5.71452	0.000177101	gi|26991794| 3-mercaptopyruvate sulfurtransferase
PP_5145	5.69339	0.000145159	gi|26991821| phosphoenolpyruvate-dependent regulator
PP_1593	5.69024	7.33641e-06	gi|26988325| uridylate kinase
PP_4315	5.65449	9.08372e-06	gi|26991006| epimerase
PP_4185	5.65202	0.000148722	gi|26990877| succinyl-CoA synthetase subunit alpha
PP_4545	5.64936	1.32529e-05	gi|26991229| beta-ketodecanoyl-ACP synthase
PP_2831	5.63478	4.61681e-05	gi|26989550| L-fuconate dehydratase
PP_1296	5.63232	2.93735e-05	gi|26988031| carboxylesterase
PP_1141	5.62349	2.96205e-06	gi|26987877| branched-chain amino acids ABC transporter substrate-binding protein
PP_5265	5.60352	6.16011e-06	gi|26991941| xanthine phosphoribosyltransferase
PP_4030	5.60122	0.000144754	gi|26990733| enoyl-CoA hydratase/isomerase family protein
PP_0088	5.60048	6.2492e-06	gi|26986833| alkanal monooxygenase
PP_5382	5.5849	0.0163287	gi|26992058| hypothetical protein
PP_1205	5.58425	1.95488e-06	gi|26987940| proline--tRNA ligase
PP_0428	5.57398	9.77328e-05	gi|26987169| aminoacyl-adenylate hydrolase/purine nucleoside phosphoramidase
PP_1902	5.56624	6.32745e-05	gi|26988632| 3-deoxy-manno-octulosonate cytidylyltransferase
PP_0989	5.56445	2.69601e-05	gi|26987725| glycine cleavage system protein H
PP_3622	5.56323	0.000125334	gi|26990333| isoquinoline 1-oxidoreductase subunit beta
PP_4620	5.55703	2.84667e-07	gi|26991304| fumarylacetoacetase
PP_2122	5.54814	5.30599e-06	gi|26988846| molybdenum cofactor biosynthesis protein B
PP_5194	5.54689	6.20286e-06	gi|26991870| aminomethyltransferase
PP_1859	5.54667	1.48007e-06	gi|26988589| organic hydroperoxide resistance protein
PP_2053	5.54406	9.2698e-06	gi|26988778| hypothetical protein
PP_2950	5.54265	2.78721e-05	gi|26989669| hypothetical protein
PP_2238	5.53827	1.12048e-05	gi|26988962| metallopeptidase
PP_2265	5.53711	1.51245e-05	gi|26988989| bifunctional methylenetetrahydrofolate dehydrogenase/methenyltetrahydrofolate cyclohydrolase
PP_1525	5.53692	6.58008e-06	gi|26988257| succinyl-diaminopimelate desuccinylase
PP_4012	5.52496	4.09461e-07	gi|26990717| isocitrate dehydrogenase
PP_4513	5.51959	3.63917e-05	gi|26991198| hypothetical protein
PP_4659	5.50154	5.76358e-06	gi|26991343| gamma-glutamyltranspeptidase
PP_2084	5.497	4.09461e-07	gi|26988809| ribonuclease activity regulator
PP_4900	5.48667	7.12206e-06	gi|26991578| epoxyqueuosine reductase
PP_4707	5.48094	4.60699e-06	gi|26991391| OsmY-like protein
PP_4189	5.48001	8.00976e-06	gi|26990881| 2-oxoglutarate dehydrogenase subunit E1
PP_4693	5.44925	3.36043e-05	gi|26991377| RNA polymerase-binding transcription factor DksA
PP_4894	5.44408	3.19312e-05	gi|26991572| RNA-binding protein Hfq
PP_5033	5.43582	7.53419e-07	gi|26991709| urocanate hydratase
PP_0933	5.40381	4.8784e-06	gi|1002825907| cell wall structural actin-like protein MreB
PP_4187	5.3979	2.65695e-07	gi|26990879| dihydrolipoyl dehydrogenase
PP_0368	5.38884	5.9465e-06	gi|26987110| acyl-CoA dehydrogenase
PP_2099	5.38291	0.000150878	gi|26988824| hypothetical protein
PP_0479	5.37427	0.000295494	gi|26987220| DNA-directed RNA polymerase subunit alpha
PP_0442	5.32994	5.24731e-06	gi|26987183| transcription antipausing factor NusG
PP_5141	5.32812	7.20094e-05	gi|26991817| thymidylate synthase
PP_4999	5.30471	3.90179e-05	gi|26991676| dihydroorotase-like protein
PP_2437	5.29942	8.53903e-06	gi|26989160| acyl-CoA dehydrogenase
PP_1014	5.2913	5.17222e-06	gi|26987750| aldose-ketose isomerase
PP_0854	5.24856	2.10394e-05	gi|26987590| histidine--tRNA ligase
PP_5439	5.23192	2.37182e-05	gi|1002825843| hypothetical protein
PP_1905	5.21656	0.000119922	gi|26988635| ribonuclease E
PP_1379	5.20579	1.24226e-05	gi|26988113| 3-carboxy-cis,cis-muconate cycloisomerase
PP_5416	5.20015	0.000138976	gi|26992091| ATP synthase subunit delta
PP_0722	5.19136	5.67781e-06	gi|26987458| ribose-phosphate pyrophosphokinase
PP_1506	5.18642	0.00116622	gi|26988238| adenylate kinase
PP_3766	5.17979	5.85893e-07	gi|26990471| lactoylglutathione lyase
PP_0430	5.1647	0.000187907	gi|26987171| hypothetical protein
PP_3732	5.16215	0.00661018	gi|26990439| enoyl-CoA hydratase/isomerase family protein
PP_0451	5.14258	3.81635e-05	gi|26987192| elongation factor G 1
PP_0542	5.13868	0.000291665	gi|26987280| ethanolamine ammonia-lyase subunit beta
PP_0417	5.13699	2.82202e-05	gi|26987158| anthranilate synthase component 1
PP_1807	5.12031	5.23604e-06	gi|26988537| 2-dehydro-3-deoxyphosphooctonate aldolase
PP_1398	5.11329	0.000127811	gi|26988132| hypothetical protein
PP_4960	5.10946	4.09461e-07	gi|26991638| fructose-bisphosphate aldolase
PP_3302	5.08566	4.94234e-05	gi|26990020| RND family transporter
PP_0328	5.06166	3.73468e-05	gi|26987070| formaldehyde dehydrogenase
PP_0776	5.06091	9.79119e-07	gi|26987512| FKBP-type peptidyl-prolyl cis-trans isomerase
PP_3444	5.05583	8.40457e-05	gi|26990157| glyoxalase family protein
PP_2989	5.05268	8.11419e-05	gi|26989708| short-chain dehydrogenase/reductase family oxidoreductase
PP_0988	5.04508	7.08666e-06	gi|26987724| glycine dehydrogenase
PP_1218	5.04052	4.08229e-05	gi|26987953| acyl-CoA thioesterase
PP_0282	5.03758	0.000466247	gi|26987024| L-arginine ABC transporter substrate-binding subunit
PP_4656	5.01996	3.22949e-06	gi|26991340| protocatechuate 3,4-dioxygenase subunit beta
PP_0538	5.01454	8.11943e-07	gi|26987276| inorganic pyrophosphatase
PP_5085	5.00238	1.1535e-06	gi|26991761| malic enzyme B
PP_4357	4.99615	9.23784e-05	gi|26991046| flagellar basal-body C-ring protein
PP_1702	4.9958	0.00106404	gi|26988434| recombination-associated protein RdgC
PP_2169	4.98589	0.000230653	gi|26988893| tRNA dihydrouridine synthase DusA
PP_1085	4.9808	4.27266e-06	gi|1002825912| ribonuclease T
PP_4657	4.98007	1.64907e-05	gi|26991341| zinc metalloprotease
PP_2806	4.96001	3.4128e-05	gi|26989525| TetR family transcriptional regulator
PP_4969	4.93373	3.55741e-05	gi|26991647| hypothetical protein
PP_0671	4.92726	7.56022e-07	gi|26987407| serine hydroxymethyltransferase
PP_3849	4.92011	0.00013443	gi|1002826230| hemolysin-type calcium-binding protein
PP_2836	4.90613	5.26219e-05	gi|26989555| 2-keto-3-deoxyxylonate dehydratase
PP_1022	4.90255	6.02791e-05	gi|26987758| glucose 6-phosphate-1-dehydrogenase
PP_4725	4.8945	6.2492e-06	gi|26991408| 4-hydroxy-tetrahydrodipicolinate reductase
PP_3280	4.8745	7.57996e-06	gi|26989998| 3-oxoadipyl-CoA/3-oxo-5,6-dehydrosuberyl-CoA thiolase
PP_3621	4.87308	7.2153e-06	gi|26990332| isoquinoline 1-oxidoreductase subunit alpha
PP_2292	4.86784	2.69601e-05	gi|26989016| hypothetical protein
PP_4589	4.86306	0.00905831	gi|26991273| D-isomer specific 2-hydroxyacid dehydrogenase family protein
PP_1082	4.85906	0.000208862	gi|26987818| bacterioferritin
PP_3106	4.85568	3.90179e-05	gi|26989825| hypothetical protein
PP_2466	4.80251	7.07449e-05	gi|26989189| translation initiation factor IF-3
PP_5281	4.78876	0.000330496	gi|26991957| 50S ribosomal protein L33
PP_0763	4.78647	0.00010629	gi|26987499| medium-chain-fatty acid CoA ligase
PP_1590	4.78531	5.65384e-06	gi|26988322| methionine aminopeptidase
PP_0766	4.77431	4.00031e-06	gi|26987502| hypothetical protein
PP_3662	4.75805	6.10405e-06	gi|26990373| hypothetical protein
PP_2432	4.73664	0.000140347	gi|26989155| 6,7-dihydropteridine reductase
PP_2355	4.71939	0.000135409	gi|26989079| two-component system response regulator
PP_1430	4.70931	0.00027234	gi|26988163| DegP-like serine endoprotease
PP_3365	4.68714	4.07689e-05	gi|26990080| acetolactate synthase
PP_1548	4.68566	0.011449	gi|26988280| hypothetical protein
PP_5193	4.67159	4.05061e-05	gi|26991869| glycine cleavage system protein H
PP_3754	4.67016	7.39071e-07	gi|26990459| beta-ketothiolase BktB
PP_0068	4.67002	6.90002e-06	gi|26986813| peptide deformylase
PP_3795	4.66272	0.0177397	gi|26990500| hypothetical protein
PP_5200	4.65973	3.82133e-05	gi|26991876| proline aminopeptidase P II
PP_4564	4.63811	7.99046e-05	gi|26991248| lipoprotein
PP_0183	4.63802	0.00013443	gi|26986927| glutathione S-transferase
PP_0587	4.63337	4.53131e-05	gi|26987325| hypothetical protein
PP_2562	4.62737	7.77839e-06	gi|26989282| hypothetical protein
PP_1457	4.60884	0.000390968	gi|26988190| phosphoribosylglycinamide formyltransferase
PP_5180	4.60476	1.35792e-05	gi|26991856| spermidine/putrescine ABC transporter substrate-binding protein
PP_1987	4.58125	2.12075e-05	gi|26988713| UbiE/COQ5 family methlytransferase
PP_3072	4.56834	0.000139889	gi|26989791| ecotin
PP_1823	4.56704	2.55927e-05	gi|26988553| GTP cyclohydrolase I
PP_1917	4.56187	2.67139e-05	gi|26988646| 4-amino-4-deoxychorismate lyase
PP_0310	4.55832	0.000694974	gi|26987052| dimethylglycine dehydrogenase subunit
PP_0554	4.54165	5.39932e-06	gi|26987292| acetoin:2,6-dichlorophenolindophenol oxidoreductase subunit beta
PP_5296	4.53153	2.78721e-05	gi|26991972| deoxyguanylate kinase/guanylate kinase
PP_0485	4.52917	0.00012258	gi|26987226| single-stranded DNA-binding protein
PP_4278	4.52889	2.99827e-05	gi|26990969| xanthine dehydrogenase subunit XdhA
PP_0967	4.52678	2.42799e-05	gi|26987703| histidinol-phosphate aminotransferase
PP_3806	4.52544	0.000146118	gi|26990511| isochorismatase family hydrolase
PP_2507	4.5177	1.73218e-05	gi|26989230| short-chain dehydrogenase/reductase family oxidoreductase
PP_3089	4.50165	1.1535e-06	gi|26989808| hypothetical protein
PP_0307	4.50101	0.000128788	gi|26987049| hypothetical protein
PP_5525	4.49475	6.60558e-05	gi|1002826056| hypothetical protein
PP_4487	4.48845	8.83616e-05	gi|1002826309| acetyl-CoA synthetase
PP_0134	4.48292	0.000425288	gi|26986879| hypothetical protein
PP_5225	4.45199	1.91579e-05	gi|26991901| frataxin
PP_3636	4.41548	0.000510684	gi|26990347| sulfonate ABC transporter substrate-binding protein
PP_1707	4.406	3.23349e-05	gi|26988439| D-isomer specific 2-hydroxyacid dehydrogenase family protein
PP_1976	4.39291	2.95739e-05	gi|26988702| HlyD family secretion protein
PP_5156	4.37243	0.000100791	gi|26991832| hypothetical protein
PP_0789	4.36907	4.92468e-05	gi|26987525| N-acetyl-anhydromuramyl-L-alanine-amidase
PP_0559	4.35194	2.56737e-05	gi|26987297| acetyl-CoA carboxylase biotin carboxyl carrier subunit
PP_3507	4.32953	0.000113887	gi|26990219| aerobic cobaltochelatase subunit CobN
PP_0688	4.30062	0.000223019	gi|1002825886| 50S ribosomal protein L21
PP_4477	4.29333	8.85014e-06	gi|26991163| N-succinylarginine dihydrolase
PP_0214	4.29259	2.06448e-06	gi|26986957| 5-aminovalerate aminotransferase DavT
PP_0824	4.26754	0.000335799	gi|26987560| phosphonate ABC transporter substrate-binding protein
PP_1906	4.26233	0.000354701	gi|1002825976| ribosomal large subunit pseudouridine synthase C
PP_0689	4.2525	0.000286738	gi|26987425| 50S ribosomal protein L27
PP_0787	4.24562	2.31552e-05	gi|26987523| quinolinate phosphoribosyltransferase
PP_0244	4.18852	2.43984e-05	gi|26986987| hypothetical protein
PP_4011	4.18725	9.13149e-07	gi|26990716| NADP(+)-specific isocitrate dehydrogenase
PP_3355	4.16994	0.000277274	gi|26990070| beta-ketothiolase
PP_2909	4.16017	8.97285e-05	gi|26989628| carbon starvation induced protein
PP_1000	4.15806	1.17161e-05	gi|26987736| ornithine carbamoyltransferase
PP_3509	4.14569	0.000704799	gi|26990221| glyoxalase family protein
PP_0338	4.14348	0.000407328	gi|26987080| AceF-S-acetyldihydrolipoate
PP_2264	4.13032	2.0893e-05	gi|26988988| sugar ABC transporter substrate-binding protein
PP_2021	4.09998	1.91579e-05	gi|26988746| L-alpha-hydroxyglutaric acid gamma-lactonase
PP_5295	4.09349	3.4717e-05	gi|1002826388| hypothetical protein
PP_0658	4.08353	1.53487e-05	gi|26987394| homocysteine S-methyltransferase family protein
PP_0548	4.07751	3.57961e-05	gi|26987286| phenylacrylic acid decarboxylase PadA
PP_5053	4.07675	1.03247e-06	gi|26991729| protein-export protein SecB
PP_0719	4.03766	0.000564428	gi|26987455| ribosome-associated potassium-dependent ATP/GTPase
PP_2376	4.03725	9.94252e-05	gi|26989100| esterified fatty acid cis/trans isomerase
PP_3342	4.01855	5.70091e-05	gi|26990057| nickel ABC transporter substrate-binding protein
PP_1037	4.00739	0.000392052	gi|26987773| phosphoribosylformylglycinamidine synthase
PP_1311	4.00628	5.5034e-05	gi|26988046| tryptophan--tRNA ligase
PP_0482	3.9991	9.67132e-05	gi|26987223| bacterioferritin
PP_0292	3.99564	9.72307e-05	gi|26987034| phosphoribosylformimino-5-aminoimidazole carboxamide ribonucleotide isomerase
PP_1084	3.9901	4.27652e-06	gi|26987820| peroxiredoxin
PP_0072	3.98998	0.000294784	gi|26986817| quinone oxidoreductase
PP_0455	3.98859	3.36043e-05	gi|26987196| 50S ribosomal protein L4
PP_4123	3.97887	0.00128271	gi|26990817| NADH-quinone oxidoreductase subunit F
PP_3073	3.97579	0.00127876	gi|26989792| 3-hydroxybutyrate dehydrogenase
PP_5395	3.96556	0.0013295	gi|26992070| hypothetical protein
PP_4689	3.9262	4.61681e-05	gi|26991373| heme/hemin ABC transporter substrate-binding protein
PP_5112	3.91765	0.000237178	gi|26991788| peptidase
PP_0367	3.89837	2.05799e-05	gi|26987109| hypothetical protein
PP_1756	3.89128	0.000100791	gi|26988487| hypothetical protein
PP_1915	3.88976	9.08372e-06	gi|26988644| acyl carrier protein
PP_2223	3.88746	2.66432e-05	gi|26988947| hypothetical protein
PP_0339	3.88521	1.72226e-05	gi|26987081| pyruvate dehydrogenase E1 component
PP_1238	3.86741	5.27624e-05	gi|26987973| lipoprotein
PP_4975	3.84927	0.00298434	gi|26991653| acyl-CoA thioesterase
PP_2145	3.84918	9.94252e-05	gi|26988869| beta-N-acetylglucosaminidase
PP_4723	3.84018	0.019153	gi|1002826336| carbamoyl-phosphate synthase large subunit
PP_0158	3.83274	0.00831893	gi|26986902| glutaryl-CoA dehydrogenase
PP_0018	3.82674	0.000128063	gi|26986763| hypothetical protein
PP_0849	3.82137	4.38804e-05	gi|26987585| nucleoside diphosphate kinase
PP_5282	3.81671	0.00119226	gi|26991958| 50S ribosomal protein L28
PP_1009	3.80411	6.06442e-06	gi|26987745| glyceraldehyde-3-phosphate dehydrogenase
PP_0182	3.8	0.000119922	gi|26986926| hypothetical protein
PP_4380	3.78517	1.47253e-06	gi|26991069| flagellar hook-associated protein FlgL
PP_3828	3.77409	0.000535895	gi|26990533| molybdate-binding protein
PP_2358	3.76816	0.00168371	gi|26989082| putative Type 1 pili subunit CsuA/B protein
PP_4014	3.74833	9.04716e-05	gi|26990719| tRNA 2-thiouridine(34) synthase MnmA
PP_0862	3.73719	0.000399601	gi|26987598| PKHD-type hydroxylase
PP_0392	3.73012	8.40457e-05	gi|26987134| dihydroneopterin aldolase
PP_1129	3.72763	4.22316e-05	gi|26987865| pyridoxine/pyridoxamine 5'-phosphate oxidase
PP_1001	3.72392	0.00013112	gi|26987737| arginine deiminase
PP_3611	3.72231	0.000943035	gi|26990322| hypothetical protein
PP_0456	3.7201	8.6821e-06	gi|26987197| 50S ribosomal protein L23
PP_1463	3.71822	0.00105112	gi|26988196| ribosome maturation factor RimM
PP_1360	3.71804	1.70363e-05	gi|26988094| co-chaperonin GroES
PP_4186	3.70526	0.00128822	gi|26990878| bifunctional succinyl-CoA synthetase subunit beta/glutaryl-CoA synthetase subunit beta
PP_5576	3.70453	0.000771928	gi|1002826140| hypothetical protein
PP_2144	3.6993	0.000286456	gi|26988868| TetR family transcriptional regulator
PP_0654	3.69248	0.002131	gi|1002825883| malate dehydrogenase
PP_4361	3.67992	0.000195048	gi|26991050| flagellar hook-length control protein FliK
PP_0076	3.67924	7.18633e-05	gi|1002825821| choline betaine-binding protein
PP_4724	3.66617	0.000125889	gi|26991407| carbamoyl-phosphate synthase small subunit
PP_5703	3.65253	0.000294531	gi|1002826326| type III effector protein HopJ
PP_2337	3.6299	0.00173325	gi|26989061| aconitate isomerase
PP_1397	3.6294	4.96682e-05	gi|26988131| hypothetical protein
PP_1162	3.62075	5.08316e-05	gi|26987897| glutathione S-transferase GstA
PP_4810	3.60261	0.000321028	gi|26991490| nicotinate-nucleotide adenylyltransferase
PP_2575	3.60236	0.000157166	gi|26989295| hypothetical protein
PP_0004	3.59421	0.00033167	gi|26986749| tRNA uridine 5-carboxymethylaminomethyl modification protein
PP_0468	3.5719	0.00083179	gi|26987209| 30S ribosomal protein S8
PP_1612	3.56912	1.27801e-05	gi|26988344| enolase
PP_4788	3.56749	0.000671568	gi|26991468| endoribonuclease YbeY
PP_3403	3.56717	0.00013443	gi|26990117| quercetin 2,3-dioxygenase
PP_5216	3.56305	0.000105276	gi|26991892| exopolyphosphatase
PP_1254	3.56075	0.000647736	gi|26987989| protein XenA
PP_4997	3.55835	0.000249067	gi|26991674| pyrimidine operon regulatory protein/uracil phosphoribosyltransferase
PP_1015	3.55762	7.5188e-06	gi|26987751| mannose/glucose ABC transporter substrate-binding protein
PP_4388	3.53338	0.000389321	gi|26991077| flagellar hook protein FlgE
PP_1985	3.51908	0.00204866	gi|26988711| 3-isopropylmalate dehydratase large subunit
PP_0939	3.51829	0.00145447	gi|26987675| carbon-nitrogen hydrolase family protein
PP_0751	3.50877	0.00218166	gi|26987487| malate:quinone oxidoreductase
PP_1214	3.49754	0.000300426	gi|26987949| transcriptional regulator
PP_1592	3.48607	8.6821e-06	gi|26988324| elongation factor Ts
PP_4203	3.48068	0.000342336	gi|26990895| ubiquinone oxidoreductase electron transfer flavoprotein
PP_5341	3.46651	0.000519056	gi|26992017| putrescine-binding protein
PP_1649	3.43678	5.43609e-05	gi|26988381| D-lactate dehydrogenase
PP_5288	3.43578	0.000694974	gi|26991964| phosphomannomutase/phosphoglucomutase
PP_1165	3.3855	0.00706221	gi|26987900| hypothetical protein
PP_4377	3.35756	5.13258e-07	gi|26991066| flagellin FlaG
PP_4856	3.35503	0.026088	gi|26991536| Dps family ferritin
PP_2138	3.35323	0.00191889	gi|26988862| hypothetical protein
PP_5363	3.35109	0.000771373	gi|26992039| hypothetical protein
PP_3071	3.33314	0.000131541	gi|26989790| acetoacetyl-CoA synthetase
PP_2296	3.32809	0.00119034	gi|26989020| hypothetical protein
PP_5319	3.32362	0.0033722	gi|26991995| hypothetical protein
PP_4728	3.32076	0.0121624	gi|26991411| heat shock protein GrpE
PP_2112	3.31895	0.000501611	gi|26988836| aconitate hydratase
PP_4967	3.31712	4.52023e-06	gi|26991645| methionine adenosyltransferase
PP_2921	3.30941	0.000838616	gi|26989640| hypothetical protein
PP_5041	3.29569	0.000512848	gi|26991717| glycogen phosphorylase
PP_5130	3.29205	0.00257586	gi|26991806| phosphoethanolamine/phosphocholine phosphatase
PP_0543	3.27368	0.00473484	gi|26987281| ethanolamine ammonia-lyase subunit alpha
PP_0560	3.25101	0.000959856	gi|26987298| type II 3-dehydroquinate dehydratase
PP_1712	3.22409	0.000275016	gi|26988444| hypothetical protein
PP_1043	3.20066	0.000437763	gi|26987779| phosphatase
PP_4577	3.1931	0.000728254	gi|26991261| hypothetical protein
PP_2006	3.18684	0.000501957	gi|1002825998| membrane protein
PP_4814	3.16742	0.00241302	gi|26991494| ATP-dependent protease La domain-containing protein
PP_4104	3.15109	0.000146053	gi|26990799| glutathione S-transferase family protein
PP_5238	3.13762	0.00755561	gi|26991914| hypothetical protein
PP_4795	3.12769	0.000932138	gi|26991475| lipoprotein
PP_0961	3.09016	3.01612e-06	gi|26987697| toluene tolerance protein
PP_4678	3.07966	3.38241e-06	gi|26991362| ketol-acid reductoisomerase
PP_1127	3.06705	0.000558155	gi|26987863| carboxylesterase
PP_0266	3.06488	8.50422e-05	gi|26987008| agmatine deiminase
PP_4124	3.06451	0.000352391	gi|26990818| NADH-quinone oxidoreductase subunit G
PP_5255	3.05922	0.000370901	gi|26991931| putative hydrolase
PP_1332	3.05607	0.00360714	gi|26988066| UDP-N-acetylmuramoyl-L-alanyl-D-glutamate--2, 6-diaminopimelate ligase
PP_2132	3.038	0.00759364	gi|26988856| universal stress protein
PP_4734	3.03172	0.00534246	gi|26991417| DNA-binding transcriptional regulator LldR
PP_4701	3.01636	0.000608251	gi|26991385| glucose 6-phosphate isomerase
PP_3517	3.00125	0.000342057	gi|26990229| hypothetical protein
PP_1366	3.00019	6.03886e-05	gi|26988100| transcriptional regulator MvaT
PP_1352	2.9979	0.00113995	gi|26988086| hypothetical protein
PP_4381	2.9909	3.01612e-06	gi|26991070| flagellar hook-associated protein FlgK
PP_4679	2.98812	0.0423484	gi|26991363| acetolactate synthase small subunit
PP_1816	2.9748	0.00168725	gi|26988546| alcohol dehydrogenase
PP_4708	2.97465	6.9963e-06	gi|26991392| polyribonucleotide nucleotidyltransferase
PP_0508	2.97331	0.000157082	gi|26987247| hypothetical protein
PP_2573	2.96974	0.000238194	gi|26989293| hypothetical protein
PP_2287	2.96643	0.000564428	gi|26989011| internal core protein
PP_5292	2.95896	0.000263396	gi|26991968| catabolite repression control protein
PP_5273	2.94841	0.00480373	gi|26991949| oxidoreductase
PP_2396	2.94834	0.0196411	gi|26989119| hypothetical protein
PP_2299	2.92135	4.52023e-06	gi|26989023| trigger factor
PP_3995	2.9179	0.00388244	gi|26990700| hypothetical protein
PP_0123	2.91277	0.00127605	gi|26986868| DNA polymerase I
PP_4013	2.90386	0.0019792	gi|26990718| MutT/nudix family protein
PP_2323	2.83806	0.000460742	gi|26989047| hypothetical protein
PP_0834	2.83165	0.00390522	gi|26987570| protein translocase subunit YajC
PP_4730	2.8164	0.0144559	gi|26991413| ferric iron uptake global transcriptional repressor Fur
PP_4298	2.78897	0.0223606	gi|26990989| hydroxypyruvate isomerase
PP_2166	2.76692	0.0112286	gi|26988890| anti-anti-sigma factor
PP_5186	2.75728	0.00291238	gi|26991862| acetylornithine deacetylase
PP_4886	2.73552	0.0096668	gi|26991564| hypothetical protein
PP_2827	2.73281	0.00123978	gi|26989546| alcohol dehydrogenase
PP_3129	2.70792	0.000456484	gi|26989848| UDP-glucose 4-epimerase
PP_5008	2.70689	0.0451425	gi|26991685| poly granule-associated protein
PP_3909	2.70395	0.00358319	gi|26990614| hypothetical protein
PP_1381	2.69697	0.000669314	gi|26988115| 4-carboxymuconolactone decarboxylase
PP_5245	2.69672	0.000618133	gi|26991921| AraC family transcriptional regulator
PP_0753	2.69367	0.00510757	gi|26987489| lipoprotein
PP_5165	2.66426	0.000704799	gi|26991841| NLPA lipoprotein
PP_3786	2.66346	0.0117557	gi|26990491| aminotransferase
PP_1032	2.66006	0.00345564	gi|26987768| glutamine-hydrolyzing GMP synthase
PP_2449	2.6596	0.00117633	gi|1002826055| hypothetical protein
PP_4376	2.65572	5.85893e-07	gi|26991065| flagellar filament capping protein
PP_4340	2.65047	0.0116635	gi|26991030| two-component system response regulator
PP_1808	2.63432	0.000681777	gi|26988538| glucose 6-phosphate isomerase
PP_0516	2.62901	0.0464067	gi|1002825865| bifunctional 3,4-dihydroxy-2-butanone 4-phosphate synthase/GTP cyclohydrolase II
PP_0472	2.62144	0.00508752	gi|26987213| 50S ribosomal protein L30
PP_4478	2.61548	0.00445321	gi|26991164| N-succinylglutamate 5-semialdehyde dehydrogenase
PP_4003	2.60851	0.00106332	gi|26990708| outer membrane lipoprotein carrier protein
PP_0445	2.58404	2.8283e-05	gi|26987186| 50S ribosomal protein L10
PP_5347	2.57451	0.00140013	gi|26992023| pyruvate carboxylase subunit A
PP_1543	2.54727	0.000402051	gi|26988275| hypothetical protein
PP_4364	2.52973	0.000751509	gi|26991053| anti-sigma F factor antagonist
PP_5104	2.50111	0.00820677	gi|26991780| thiazole synthase
PP_0694	2.47092	0.00191772	gi|26987430| hypothetical protein
PP_3813	2.45664	0.00460818	gi|26990518| 3,4-dihydroxy-2-butanone-4-phosphate synthase
PP_4948	2.44056	0.0116798	gi|26991626| acyl-CoA dehydrogenase family protein
PP_2585	2.42345	0.00957359	gi|26989304| alpha-ketoglutaric semialdehyde dehydrogenase
PP_0856	2.41598	0.0136225	gi|26987592| lipoprotein
PP_0791	2.37163	0.0346579	gi|26987527| putative hydrolase
PP_3839	2.36708	0.00487053	gi|26990544| alcohol dehydrogenase
PP_3535	2.32945	0.00448915	gi|26990247| gamma-glutamyltransferase
PP_3602	2.31205	0.0190978	gi|26990313| 2,5-dioxovalerate dehydrogenase
PP_4858	2.25377	0.00308437	gi|26991538| hypothetical protein
PP_5111	2.23018	0.00888799	gi|26991787| signal recognition particle protein translocation receptor GTPase
PP_5609	2.21986	0.00161665	gi|1002826195| hypothetical protein
PP_0324	2.19966	0.0015284	gi|26987066| sarcosine oxidase subunit delta
PP_1361	2.19771	3.21398e-05	gi|26988095| chaperonin GroEL
PP_0192	2.19497	0.00418229	gi|26986936| FKBP-type peptidyl-prolyl cis-trans isomerase
PP_0567	2.19285	0.019557	gi|26987305| biosynthetic arginine decarboxylase
PP_5517	2.17368	0.00261035	gi|1002826040| hypothetical protein
PP_0127	2.1454	0.00282546	gi|26986872| thiol:disulfide interchange protein
PP_0843	2.14364	0.0286025	gi|26987579| iron-sulfur cluster assembly scaffold protein
PP_0915	2.13427	0.045786	gi|26987651| superoxide dismutase
PP_4486	2.11242	0.000564428	gi|26991172| lysine/arginine/ornithine ABC transporter substrate-binding protein
PP_5380	2.10361	0.000127108	gi|26992056| copper resistance protein A
PP_2477	2.09775	0.0212268	gi|26989200| isoquinoline 1-oxidoreductase subunit alpha
PP_2188	2.08882	0.00525146	gi|26988912| tRNA 2-methylthio-N6-isopentenyl adenosine(37) hydroxylase MiaE
PP_0458	2.08479	0.0144559	gi|26987199| 30S ribosomal protein S19
PP_3765	2.05788	0.00780736	gi|26990470| H-NS family protein MvaT
PP_0558	2.05014	0.00671308	gi|26987296| acetyl-CoA carboxylase biotin carboxylase subunit
PP_5149	2.0498	0.00363147	gi|26991825| threonine deaminase
PP_1346	2.0452	0.00154229	gi|26988080| glutamate N-acetyltransferase/amino acid acetyltransferase
PP_1223	2.04336	0.0244292	gi|26987958| peptidoglycan-associated lipoprotein
PP_0839	2.0203	0.0119392	gi|26987575| tRNA (cytosine(32)/uridine(32)-2'-O)-methyltransferase TrmJ
PP_4175	1.93808	0.00659054	gi|26990867| 3-oxoacyl-ACP synthase
PP_1502	1.9107	0.035481	gi|26988234| OmpA family protein
PP_4406	1.90073	0.000489176	gi|26991095| hypothetical protein
PP_0680	1.88671	0.00963125	gi|26987416| ATP-dependent protease-like protein
PP_1665	1.87641	0.00841109	gi|26988397| phosphoribosylformylglycinamidine cyclo-ligase
PP_2149	1.86436	0.00181824	gi|26988873| glyceraldehyde-3-phosphate dehydrogenase
PP_4036	1.85238	0.000151963	gi|1002826252| bifunctional D-hydantoinase/dihydropyrimidinase
PP_4270	1.82306	0.00964461	gi|26990961| hypothetical protein
PP_4727	1.79	0.000302441	gi|26991410| chaperone protein DnaK
PP_0446	1.73074	0.000116223	gi|26987187| 50S ribosomal protein L7/L12
PP_0619	1.73023	0.0460704	gi|26987356| branched-chain amino acid ABC transporter substrate-binding protein
PP_4179	1.70598	0.000824896	gi|26990871| chaperone protein HtpG
PP_5480	1.6424	0.00890408	gi|1002825974| hypothetical protein
PP_5413	1.6145	0.000148722	gi|26992088| ATP synthase subunit beta
PP_0466	1.59572	0.0207488	gi|26987207| 50S ribosomal protein L5
PP_1377	1.42035	0.000330496	gi|26988111| beta-ketoadipyl-CoA thiolase
PP_1858	1.41008	0.00140414	gi|26988588| elongation factor P
PP_4385	1.36616	0.00427627	gi|26991074| flagellar basal-body rod protein FlgG
PP_4191	1.32703	0.0498598	gi|26990883| succinate dehydrogenase flavoprotein subunit
PP_1495	1.32543	0.0429937	gi|1002825945| peptide chain release factor 2
PP_0612	1.20371	0.0356901	gi|26987349| FAD-dependent glycine/D-amino acid oxidase
PP_4395	1.12001	0.00115607	gi|26991084| flagellin biosynthesis negative regulator FlgM
PP_0464	1.03965	0.00156129	gi|26987205| 50S ribosomal protein L14
PP_4378	0.699594	0.00983044	gi|26991067| flagellin
PP_0258	-0.760747	0.0200186	gi|26987000| murein cross-linking regulator
PP_0476	-0.943059	0.0202076	gi|26987217| 30S ribosomal protein S13
PP_5415	-1.22323	5.83911e-05	gi|26992090| ATP synthase subunit alpha
PP_2359	-1.793	0.00918432	gi|26989083| putative Type 1 pili subunit CsuA/B protein
PP_1146	-1.91369	0.0499883	gi|26987882| hypothetical protein
PP_0801	-1.92811	0.0281569	gi|1002825896| hypothetical protein
PP_1185	-2.04767	0.000671568	gi|26987920| outer membrane protein H1
PP_4991	-2.12881	0.0302696	gi|26991668| twitching motility protein PilH
PP_0448	-2.1542	0.00418165	gi|26987189| DNA-directed RNA polymerase subunit beta'
PP_0504	-2.6237	2.48679e-05	gi|26987243| outer membrane protein OprG
PP_1131	-2.6307	0.00268956	gi|26987867| outer membrane lipoprotein
PP_1122	-3.11361	0.0296699	gi|26987858| OmpA family protein
PP_0452	-3.68137	0.000105959	gi|26987193| elongation factor Tu-B
PP_5379	-3.97705	0.000395316	gi|1002826391| copper resistance protein B
PP_1315	-4.01265	0.0472974	gi|26988050| 50S ribosomal protein L13
PP_5661	-4.11871	0.000217164	gi|1002826269| putative lipoprotein
PP_3154	-4.49861	0.0372116	gi|1002826151| lipid A 3-O-deacylase
PP_0454	-4.51432	0.000974124	gi|1002825857| 50S ribosomal protein L3
PP_2333	-4.55669	0.0482789	gi|26989057| GntR family transcriptional regulator
PP_3359	-5.13973	0.0312554	gi|26990074| hydroxycinnamic acid degradation regulator
PP_2363	-5.15146	0.00744062	gi|26989087| hypothetical protein
PP_4519	-12.2434	7.99552e-07	gi|26991204| agglutination protein
PP_2616	-10.281	1.35742e-06	gi|26989335| hypothetical protein
PP_1019	-9.7988	3.47665e-07	gi|26987755| carbohydrate-selective porin
PP_0478	-9.77204	3.90074e-06	gi|26987219| 30S ribosomal protein S4
PP_0235	-9.46379	4.41292e-07	gi|26986978| peroxidase
PP_0234	-9.26335	1.62801e-05	gi|26986977| outer-membrane porin E
PP_0625	-9.08282	4.09461e-07	gi|26987361| chaperone protein ClpB
PP_4081	-9.04016	2.79266e-06	gi|1002826258| type IV/VI secretion system protein
PP_1206	-8.84746	4.09461e-07	gi|26987941| basic amino acid specific porin OprD
PP_1031	-8.77405	6.94921e-07	gi|26987767| IMP dehydrogenase and single strand DNA binding factor
PP_0993	-8.35865	1.70945e-05	gi|26987729| hypothetical protein
PP_1445	-8.29438	7.1942e-05	gi|26988178| carbohydrate-selective porin
PP_3612	-8.21482	1.15573e-06	gi|1002826193| TonB-dependent receptor
PP_3747	-8.19561	8.31145e-06	gi|26990453| glycolate oxidase iron-sulfur subunit
PP_4940	-8.17348	1.77391e-05	gi|26991618| glycosyltransferase
PP_2489	-7.96394	2.49361e-05	gi|26989212| xenobiotic reductase
PP_2301	-7.24978	6.8265e-07	gi|26989025| ATP-dependent Clp protease ATP-binding subunit ClpX
PP_0447	-6.9774	7.61473e-07	gi|26987188| DNA-directed RNA polymerase subunit beta
PP_2636	-6.67538	9.38298e-07	gi|26989355| cellulose synthase and translocator subunit
PP_0470	-6.61134	8.01738e-05	gi|26987211| 50S ribosomal protein L18
PP_1900	-6.4162	3.73557e-06	gi|26988630| tetraacyldisaccharide 4'-kinase
PP_2322	-6.2617	3.29762e-05	gi|26989046| major outer membrane lipoprotein
PP_1794	-6.12478	4.09461e-07	gi|26988525| hypothetical protein
PP_4702	-6.04722	0.0130095	gi|26991386| acetyl-CoA synthetase
PP_0440	-5.90784	1.85977e-05	gi|26987181| elongation factor Tu-A
PP_0268	-5.83886	0.00358567	gi|26987010| outer-membrane porin D
PP_1121	-5.80911	0.0064666	gi|26987857| OmpA family protein
PP_3316	-5.80024	4.18112e-07	gi|26990034| chaperone-associated ATPase
PP_5007	-5.56321	8.1339e-05	gi|26991684| polyhydroxyalkanoate granule-associated protein GA2
PP_0883	-5.42653	1.04382e-05	gi|26987619| glycine-glutamate dipeptide porin
PP_2089	-5.30346	9.16135e-07	gi|26988814| porin F
PP_2698	-5.19415	0.00617443	gi|26989417| 5-methyltetrahydropteroyltriglutamate- homocysteine methyltransferase
PP_1222	-5.18283	0.00286975	gi|26987957| Tol biopolymer transport system protein

## Sheet: MV-S Lig-free v MV-L Lig-free
Locus	Log2 fold-change	Adjusted p-value	Protein description
PP_0011	5.12902	2.49723e-05	gi|26986756| DNA polymerase III subunit beta
PP_0018	4.851	0.000123161	gi|26986763| hypothetical protein
PP_0020	7.14864	6.41661e-06	gi|26986765| hypothetical protein
PP_0044	9.85624	1.26827e-06	gi|26986789| cobalt-zinc-cadmium resistance protein
PP_0046	4.47478	0.00963648	gi|26986791| tyrosine-specific outer membrane porin D
PP_0072	4.20645	0.000848639	gi|26986817| quinone oxidoreductase
PP_0073	8.36982	1.3104e-06	gi|26986818| coproporphyrinogen-III oxidase
PP_0082	5.9734	1.32352e-05	gi|26986827| tryptophan synthase subunit alpha
PP_0083	6.23552	1.50689e-05	gi|26986828| tryptophan synthase subunit beta
PP_0088	7.0465	8.17319e-06	gi|26986833| alkanal monooxygenase
PP_0096	10.8762	1.23169e-06	gi|26986841| oligopeptidase A
PP_0100	2.37068	0.0208906	gi|26986845| carbonic anhydrase
PP_0127	5.72972	2.10974e-05	gi|26986872| thiol:disulfide interchange protein
PP_0149	-8.60741	2.04423e-06	gi|26986894| hypothetical protein
PP_0168	3.74004	1.40123e-05	gi|26986912| putative surface adhesion protein
PP_0184	6.49634	7.6149e-06	gi|26986928| argininosuccinate lyase
PP_0186	3.90686	0.000520834	gi|26986930| porphobilinogen deaminase
PP_0213	10.9312	1.77614e-06	gi|26986956| succinate-semialdehyde dehydrogenase
PP_0214	5.11152	3.54404e-05	gi|26986957| 5-aminovalerate aminotransferase DavT
PP_0230	4.07608	0.00310618	gi|26986973| alpha-ketoglutarate-dependent sulfonate dioxygenase
PP_0234	3.91423	0.00906625	gi|26986977| outer-membrane porin E
PP_0235	-7.59686	0.000439573	gi|26986978| peroxidase
PP_0252	6.41813	1.73016e-05	gi|26986995| molecular chaperone HslO
PP_0258	-6.21568	7.94027e-05	gi|26987000| murein cross-linking regulator
PP_0260	6.70778	3.04987e-05	gi|26987002| ADP compounds hydrolase NudE
PP_0266	5.71104	2.41362e-05	gi|26987008| agmatine deiminase
PP_0268	6.90914	6.40654e-05	gi|26987010| outer-membrane porin D
PP_0282	8.15719	2.45635e-06	gi|26987024| L-arginine ABC transporter substrate-binding subunit
PP_0289	4.26301	0.00119266	gi|26987031| imidazoleglycerol-phosphate dehydratase
PP_0290	5.58123	0.00014474	gi|26987032| imidazole glycerol phosphate synthase subunit HisH
PP_0292	9.44962	1.46314e-05	gi|26987034| phosphoribosylformimino-5-aminoimidazole carboxamide ribonucleotide isomerase
PP_0296	2.78629	0.0310793	gi|26987038| choline/betaine/carnitine ABC transporter substrate-binding protein
PP_0307	6.10047	9.46346e-05	gi|26987049| hypothetical protein
PP_0308	13.0422	3.93671e-07	gi|26987050| dipeptidase
PP_0338	5.83577	5.06278e-05	gi|26987080| AceF-S-acetyldihydrolipoate
PP_0339	4.79879	2.82628e-05	gi|26987081| pyruvate dehydrogenase E1 component
PP_0340	11.4783	1.23169e-06	gi|26987082| glutamate-ammonia-ligase adenylyltransferase
PP_0354	-5.61547	4.70451e-05	gi|26987096| CBS domain-containing protein
PP_0356	7.94705	7.94458e-06	gi|26987098| malate synthase G
PP_0367	4.12822	4.32513e-05	gi|26987109| hypothetical protein
PP_0378	2.78451	0.0483764	gi|26987120| pyrroloquinoline-quinone synthase
PP_0383	5.67031	2.14893e-05	gi|26987125| lysine 2-monooxygenase
PP_0397	3.4606	0.0225303	gi|26987139| protein kinase
PP_0402	5.58563	3.21593e-05	gi|26987144| 4-hydroxythreonine-4-phosphate dehydrogenase
PP_0403	7.69918	2.04423e-06	gi|26987145| peptidyl-prolyl cis-trans isomerase
PP_0412	6.41677	1.92665e-05	gi|26987153| polyamine ABC transportersubstrate-binding protein
PP_0415	7.45719	5.93357e-06	gi|1002825856| ribulose-5-phosphate 3-epimerase
PP_0417	5.76445	2.57745e-05	gi|26987158| anthranilate synthase component 1
PP_0418	-3.54541	0.042913	gi|26987159| esterase EstP
PP_0422	8.95703	1.57048e-06	gi|26987163| indole-3-glycerol phosphate synthase
PP_0425	8.43933	3.72845e-06	gi|26987166| hypothetical protein
PP_0428	5.02044	0.000229467	gi|26987169| aminoacyl-adenylate hydrolase/purine nucleoside phosphoramidase
PP_0432	11.0486	7.94761e-07	gi|26987173| N-acetyl-gamma-glutamyl-phosphate reductase
PP_0440	-2.39322	0.0027796	gi|26987181| elongation factor Tu-A
PP_0443	7.8495	1.96584e-06	gi|26987184| 50S ribosomal protein L11
PP_0445	2.98049	0.000179011	gi|26987186| 50S ribosomal protein L10
PP_0446	2.20445	0.00763847	gi|26987187| 50S ribosomal protein L7/L12
PP_0447	1.91051	0.00231549	gi|26987188| DNA-directed RNA polymerase subunit beta
PP_0448	7.3282	0.00485341	gi|26987189| DNA-directed RNA polymerase subunit beta'
PP_0449	-3.73372	0.00125157	gi|26987190| 30S ribosomal protein S12
PP_0450	5.71405	8.50339e-05	gi|26987191| 30S ribosomal protein S7
PP_0451	4.05587	6.93819e-05	gi|26987192| elongation factor G 1
PP_0454	2.19808	0.000810874	gi|1002825857| 50S ribosomal protein L3
PP_0455	3.58754	8.49209e-05	gi|26987196| 50S ribosomal protein L4
PP_0456	3.88313	5.53652e-05	gi|26987197| 50S ribosomal protein L23
PP_0457	4.51237	0.01053	gi|26987198| 50S ribosomal protein L2
PP_0459	5.02671	0.0238202	gi|26987200| 50S ribosomal protein L22
PP_0461	5.66631	0.000244735	gi|26987202| 50S ribosomal protein L16
PP_0462	8.79034	1.0185e-05	gi|1002825859| 50S ribosomal subunit protein L29
PP_0463	5.78994	0.000116128	gi|26987204| 30S ribosomal protein S17
PP_0464	5.80919	0.00246295	gi|26987205| 50S ribosomal protein L14
PP_0465	5.83401	1.66782e-05	gi|26987206| 50S ribosomal protein L24
PP_0466	3.31933	0.00048933	gi|26987207| 50S ribosomal protein L5
PP_0468	10.446	1.23169e-06	gi|26987209| 30S ribosomal protein S8
PP_0469	8.74727	6.24083e-06	gi|26987210| 50S ribosomal protein L6
PP_0470	1.99261	0.00258494	gi|26987211| 50S ribosomal protein L18
PP_0471	5.62079	3.20582e-05	gi|26987212| 30S ribosomal protein S5
PP_0472	3.43726	0.0493055	gi|26987213| 50S ribosomal protein L30
PP_0473	6.8733	0.00686396	gi|26987214| 50S ribosomal protein L15
PP_0476	3.40564	0.000854154	gi|26987217| 30S ribosomal protein S13
PP_0479	10.2124	1.23169e-06	gi|26987220| DNA-directed RNA polymerase subunit alpha
PP_0480	3.95198	5.53031e-05	gi|26987221| 50S ribosomal protein L17
PP_0481	7.87319	0.000176186	gi|26987222| catalase
PP_0482	9.73976	1.84785e-06	gi|26987223| bacterioferritin
PP_0485	9.04419	8.17319e-06	gi|26987226| single-stranded DNA-binding protein
PP_0504	-3.50528	0.000192239	gi|26987243| outer membrane protein OprG
PP_0508	7.27389	6.24083e-06	gi|26987247| hypothetical protein
PP_0510	6.77758	1.44505e-05	gi|26987249| thioredoxin
PP_0517	5.09331	2.30119e-05	gi|26987255| 6,7-dimethyl-8-ribityllumazine synthase
PP_0538	2.90826	0.00998089	gi|26987276| inorganic pyrophosphatase
PP_0545	1.96241	0.00470346	gi|26987283| aldehyde dehydrogenase
PP_0558	2.93512	0.00778192	gi|26987296| acetyl-CoA carboxylase biotin carboxylase subunit
PP_0567	6.70308	9.28479e-06	gi|26987305| biosynthetic arginine decarboxylase
PP_0591	3.45218	0.00240512	gi|26987329| adenosine deaminase
PP_0596	4.45161	0.000521536	gi|26987334| omega-amino acid--pyruvate aminotransferase
PP_0597	7.05013	5.22356e-05	gi|26987335| methylmalonate-semialdehyde dehydrogenase
PP_0606	3.55745	0.00129791	gi|26987343| 4-hydroxy-3-methylbut-2-enyl diphosphate reductase
PP_0625	4.68099	0.000351838	gi|26987361| chaperone protein ClpB
PP_0654	4.2407	0.000450813	gi|1002825883| malate dehydrogenase
PP_0671	4.42428	0.000122482	gi|26987407| serine hydroxymethyltransferase
PP_0675	10.5026	1.23169e-06	gi|26987411| NADP-dependent glutamate dehydrogenase
PP_0680	9.84882	1.23169e-06	gi|26987416| ATP-dependent protease-like protein
PP_0684	9.03904	1.23169e-06	gi|26987420| FKBP-type peptidyl-prolyl cis-trans isomerase
PP_0687	9.27143	5.27438e-06	gi|26987423| octaprenyl diphosphate synthase
PP_0688	9.56568	1.23169e-06	gi|1002825886| 50S ribosomal protein L21
PP_0689	4.76022	0.00154531	gi|26987425| 50S ribosomal protein L27
PP_0711	6.25969	1.26014e-05	gi|26987447| putative hydrolase
PP_0719	3.49628	0.0290053	gi|26987455| ribosome-associated potassium-dependent ATP/GTPase
PP_0721	4.06413	8.7259e-05	gi|26987457| 50S ribosomal protein L25/general stress protein Ctc
PP_0725	6.11836	1.68557e-05	gi|26987461| TPR repeat-containing protein
PP_0746	4.68558	0.000167166	gi|26987482| uracil phosphoribosyltransferase
PP_0763	5.45144	3.22124e-05	gi|26987499| medium-chain-fatty acid CoA ligase
PP_0766	6.86936	6.20969e-06	gi|26987502| hypothetical protein
PP_0776	3.09892	0.000281509	gi|26987512| FKBP-type peptidyl-prolyl cis-trans isomerase
PP_0786	10.5919	1.23169e-06	gi|26987522| thioredoxin reductase
PP_0799	5.27433	0.000618844	gi|26987535| histidine-specific outer membrane porin D
PP_0806	5.41671	6.27105e-06	gi|26987542| surface adhesion protein
PP_0838	6.22324	2.61487e-05	gi|26987574| bifunctional inositol monophosphatase/glycerol-2-phosphatase
PP_0849	4.1708	2.55636e-05	gi|26987585| nucleoside diphosphate kinase
PP_0853	2.31427	0.042913	gi|26987589| 4-hydroxy-3-methylbut-2-en-1-yl diphosphate synthase (flavodoxin)
PP_0854	4.33314	0.000831579	gi|26987590| histidine--tRNA ligase
PP_0864	2.85752	0.000407645	gi|1002825902| ornithine decarboxylase
PP_0885	5.57859	0.00147197	gi|26987621| dipeptide ABC transporter substrate-binding protein
PP_0888	4.5768	0.000418679	gi|26987624| photosynthetic apparatus regulatory protein RegA
PP_0891	3.09309	0.0132139	gi|26987627| hypothetical protein
PP_0893	6.31773	6.079e-05	gi|26987629| ThiJ/PfpI family protein
PP_0913	8.98083	1.45268e-06	gi|26987649| hypothetical protein
PP_0920	5.95536	4.08689e-05	gi|26987656| xenobiotic reductase B
PP_0930	5.9148	6.8313e-05	gi|26987666| aspartyl/glutamyl-tRNA(Asn/Gln) amidotransferase subunit B
PP_0931	7.02057	2.14893e-05	gi|26987667| glutamyl-tRNA(Gln) amidotransferase subunit A
PP_0940	6.35097	0.000170849	gi|26987676| microcin B17 maturation protease
PP_0942	7.28755	8.72482e-05	gi|26987678| regulatory protease
PP_0944	9.56111	2.42921e-06	gi|26987680| class 2 fumarate hydratase
PP_0951	8.87007	1.64117e-05	gi|26987687| ribosome hibernation promoting factor
PP_0956	7.02428	9.28479e-06	gi|26987692| 3-deoxy-D-manno-octulosonate 8-phosphate phosphatase
PP_0961	6.74405	4.03776e-06	gi|26987697| toluene tolerance protein
PP_0964	4.89374	0.000365544	gi|26987700| UDP-N-acetylglucosamine 1-carboxyvinyltransferase
PP_0965	6.22512	1.08531e-05	gi|26987701| ATP phosphoribosyltransferase
PP_0966	7.99363	2.4076e-06	gi|26987702| histidinol dehydrogenase
PP_0967	9.38864	1.23169e-06	gi|26987703| histidinol-phosphate aminotransferase
PP_0975	10.4235	1.25926e-06	gi|26987711| DNA-binding protein HU
PP_0989	4.93361	5.06278e-05	gi|26987725| glycine cleavage system protein H
PP_0993	8.44582	7.6149e-06	gi|26987729| hypothetical protein
PP_0998	2.9862	0.0182526	gi|26987734| hypothetical protein
PP_0999	3.03563	0.034515	gi|26987735| carbamate kinase
PP_1000	4.55814	3.04987e-05	gi|26987736| ornithine carbamoyltransferase
PP_1001	1.74199	0.042913	gi|26987737| arginine deiminase
PP_1006	4.2643	0.000727079	gi|1002825909| heme receptor
PP_1009	6.3914	6.93819e-05	gi|26987745| glyceraldehyde-3-phosphate dehydrogenase
PP_1010	3.28149	0.00262007	gi|26987746| phosphogluconate dehydratase
PP_1015	3.87741	9.81913e-05	gi|26987751| mannose/glucose ABC transporter substrate-binding protein
PP_1018	6.25741	4.32513e-05	gi|26987754| mannose/glucose ABC transporter ATP binding protein
PP_1019	2.72116	0.0023093	gi|26987755| carbohydrate-selective porin
PP_1022	4.1384	0.0173431	gi|26987758| glucose 6-phosphate-1-dehydrogenase
PP_1023	6.15448	0.000339432	gi|26987759| 6-phosphogluconolactonase
PP_1024	11.1279	7.94761e-07	gi|26987760| KHG/KDPG aldolase
PP_1025	7.83327	5.23745e-06	gi|26987761| 2-isopropylmalate synthase
PP_1031	-6.06757	1.32352e-05	gi|26987767| IMP dehydrogenase and single strand DNA binding factor
PP_1032	9.64527	1.23169e-06	gi|26987768| glutamine-hydrolyzing GMP synthase
PP_1037	10.6073	1.23169e-06	gi|26987773| phosphoribosylformylglycinamidine synthase
PP_1055	5.47898	1.46378e-05	gi|26987791| type II secretion pathway protein GspN
PP_1056	5.11893	0.00815336	gi|26987792| iron-chelator utilization protein
PP_1057	5.25696	8.69031e-05	gi|26987793| PadR family transcriptional regulator
PP_1075	5.88659	1.58332e-05	gi|26987811| glycerol kinase
PP_1079	5.64792	2.21978e-05	gi|26987815| ornithine carbamoyltransferase
PP_1082	4.56695	1.43512e-05	gi|26987818| bacterioferritin
PP_1084	4.7494	1.92665e-05	gi|26987820| peroxiredoxin
PP_1086	5.10696	5.53031e-05	gi|26987822| dihydroorotase
PP_1088	3.77459	0.000439573	gi|26987824| argininosuccinate synthase
PP_1100	9.02621	1.55159e-06	gi|26987836| deoxycytidine triphosphate deaminase
PP_1121	5.87289	3.74743e-05	gi|26987857| OmpA family protein
PP_1122	2.728	0.0413486	gi|26987858| OmpA family protein
PP_1134	7.21661	6.65402e-06	gi|26987870| hypothetical protein
PP_1141	10.3714	5.24568e-05	gi|26987877| branched-chain amino acids ABC transporter substrate-binding protein
PP_1177	8.41999	5.27438e-06	gi|26987912| ribonucleoside-diphosphate reductase subunit beta
PP_1185	2.32223	0.00224017	gi|26987920| outer membrane protein H1
PP_1186	3.63036	0.00133458	gi|26987921| two-component system DNA-binding transcriptional regulator
PP_1197	3.38601	0.00857831	gi|1002825924| ribosomal protein S12 methylthiotransferase
PP_1205	6.75541	1.10641e-05	gi|26987940| proline--tRNA ligase
PP_1210	7.08629	1.09929e-05	gi|26987945| DNA-binding stress protein
PP_1213	5.56658	2.83765e-05	gi|26987948| aspartate--tRNA ligase
PP_1222	1.75865	0.0350026	gi|26987957| Tol biopolymer transport system protein
PP_1223	5.53703	2.8804e-05	gi|26987958| peptidoglycan-associated lipoprotein
PP_1231	3.11858	0.00740852	gi|26987966| quinolinate synthase iron-sulfur cluster subunit
PP_1232	2.46272	0.0293156	gi|26987967| hypothetical protein
PP_1235	4.55527	0.000606619	gi|26987970| AhpC/TSA family protein
PP_1237	7.31837	6.24083e-06	gi|26987972| 4-hydroxy-tetrahydrodipicolinate synthase
PP_1246	3.28429	0.00167168	gi|26987981| hypothetical protein
PP_1251	7.37191	5.48655e-06	gi|1002825928| malate:quinone oxidoreductase
PP_1292	6.14766	2.27187e-05	gi|26988027| cyclic pyranopterin monophosphate synthase accessory protein
PP_1297	8.16364	1.45268e-06	gi|26988032| amino acid ABC transporter-binding protein YhdW
PP_1302	2.81767	0.0293641	gi|26988037| metal-binding hydrolase/oxidase
PP_1315	7.98462	3.22771e-06	gi|26988050| 50S ribosomal protein L13
PP_1316	2.01838	0.0161935	gi|26988051| 30S ribosomal protein S9
PP_1323	7.58637	3.53582e-05	gi|26988058| replication/archosome assembly modulator
PP_1343	8.3028	5.49335e-06	gi|26988077| UDP-3-O-[3-hydroxymyristoyl] N-acetylglucosamine deacetylase
PP_1346	4.84325	0.000227562	gi|26988080| glutamate N-acetyltransferase/amino acid acetyltransferase
PP_1357	4.19705	0.000541785	gi|1002825933| hypothetical protein
PP_1361	3.91842	2.5638e-05	gi|26988095| chaperonin GroEL
PP_1377	8.40603	2.14662e-06	gi|26988111| beta-ketoadipyl-CoA thiolase
PP_1389	8.4089	1.3104e-06	gi|26988123| oxaloacetate decarboxylase
PP_1394	5.43325	0.00104074	gi|26988128| acetolactate synthase large subunit
PP_1418	4.19818	0.000551577	gi|26988151| tricarboxylate transport protein TctC
PP_1427	5.65854	9.73335e-05	gi|26988160| RNA polymerase sigma E factor
PP_1430	6.93218	0.000160715	gi|26988163| DegP-like serine endoprotease
PP_1436	7.25915	6.82418e-05	gi|26988169| pyridoxine 5'-phosphate synthase
PP_1445	8.73044	1.73381e-06	gi|26988178| carbohydrate-selective porin
PP_1453	2.72038	0.0113249	gi|26988186| NUDIX hydrolase
PP_1462	7.98594	5.51241e-06	gi|1002825942| 30S ribosomal protein S16
PP_1465	3.79552	0.000118515	gi|26988198| 50S ribosomal protein L19
PP_1470	5.83562	8.71454e-05	gi|26988203| homoserine dehydrogenase
PP_1481	8.40735	7.6149e-06	gi|26988214| medium chain aldehyde dehydrogenase
PP_1486	9.99497	3.72845e-06	gi|26988219| polyamine ABC transporter, periplasmic polyamine-binding protein
PP_1487	6.20347	7.27528e-05	gi|26988220| hypothetical protein
PP_1495	3.83089	0.00208956	gi|1002825945| peptide chain release factor 2
PP_1496	5.65736	6.594e-06	gi|26988228| lysine--tRNA ligase
PP_1498	3.85847	0.0373949	gi|26988230| lipoprotein
PP_1506	9.14742	1.45268e-06	gi|26988238| adenylate kinase
PP_1518	8.99523	2.30504e-06	gi|26988250| hypothetical protein
PP_1530	4.06924	0.000748354	gi|26988262| 2,3,4,5-tetrahydropyridine-2,6-dicarboxylate N-succinyltransferase
PP_1539	3.92623	0.00166522	gi|1002825947| hypothetical protein
PP_1543	4.70045	0.000386004	gi|26988275| hypothetical protein
PP_1548	7.37718	1.50689e-05	gi|26988280| hypothetical protein
PP_1573	3.27113	0.00548176	gi|26988305| major tail protein
PP_1579	-4.52792	0.00552717	gi|26988311| hypothetical protein
PP_1580	-6.01709	1.75957e-05	gi|26988312| hypothetical protein
PP_1590	7.04226	1.4183e-05	gi|26988322| methionine aminopeptidase
PP_1592	4.7734	1.09929e-05	gi|26988324| elongation factor Ts
PP_1593	4.20253	0.0008779	gi|26988325| uridylate kinase
PP_1594	7.71418	1.01224e-05	gi|26988326| ribosome-recycling factor
PP_1599	3.18044	0.0172747	gi|26988331| outer membrane protein assembly factor
PP_1600	7.7691	2.31604e-06	gi|26988332| Skp-like protein
PP_1610	3.1602	0.00601191	gi|26988342| CTP synthase
PP_1612	5.84911	6.06424e-06	gi|26988344| enolase
PP_1622	4.9284	0.00105767	gi|26988354| M23B subfamily metallopeptidase
PP_1629	5.35519	0.000200692	gi|26988361| recombinase RecA
PP_1635	5.54598	2.27187e-05	gi|26988367| two-component system response regulator
PP_1638	11.977	1.77614e-06	gi|26988370| ferredoxin--NADP(+) reductase
PP_1644	3.58901	0.0200721	gi|26988376| NAD(P)H dehydrogenase
PP_1654	7.63841	9.28479e-06	gi|26988386| cysteine synthase B
PP_1659	3.12663	0.0211706	gi|26988391| hypothetical protein
PP_1661	6.50966	0.000154055	gi|26988393| dehydrogenase
PP_1663	5.36566	0.000409264	gi|26988395| hypothetical protein
PP_1665	5.27622	5.53031e-05	gi|26988397| phosphoribosylformylglycinamidine cyclo-ligase
PP_1666	2.60106	0.0243612	gi|26988398| hypothetical protein
PP_1689	6.73214	1.21838e-05	gi|26988421| long-chain fatty acid transporter
PP_1702	5.26171	0.00934247	gi|26988434| recombination-associated protein RdgC
PP_1726	7.11799	4.72173e-05	gi|26988458| ABC transporter substrate-binding protein
PP_1730	9.68255	5.47857e-06	gi|26988462| M18 family aminopeptidase
PP_1732	8.36527	2.4041e-05	gi|26988463| cell division topological specificity factor
PP_1748	4.94604	0.000113609	gi|26988479| hypothetical protein
PP_1756	5.24579	0.000422203	gi|26988487| hypothetical protein
PP_1763	6.12997	3.51015e-05	gi|26988494| putative oxidoreductase
PP_1764	4.1317	0.0117413	gi|26988495| phosphoglycolate phosphatase
PP_1767	4.18906	0.00169667	gi|26988498| DNA gyrase subunit A
PP_1768	10.1381	1.23169e-06	gi|26988499| 3-phosphoserine/phosphohydroxythreonine aminotransferase
PP_1770	3.09079	0.00402726	gi|26988501| 3-phosphoshikimate 1-carboxyvinyltransferase
PP_1771	5.51399	0.000745545	gi|26988502| cytidylate kinase
PP_1772	8.44898	1.31983e-05	gi|1002825963| 30S ribosomal protein S1
PP_1776	2.86684	0.00218202	gi|26988507| bifunctional mannose-6-phosphate isomerase/mannose-1-phosphate guanylyltransferase
PP_1783	6.38536	2.26437e-05	gi|26988514| dTDP-glucose pyrophosphorylase
PP_1787	4.74284	0.000398902	gi|26988518| hypothetical protein
PP_1794	2.99736	0.000552582	gi|26988525| hypothetical protein
PP_1799	2.40039	0.000827304	gi|26988529| GDP-mannose 4,6-dehydratase
PP_1808	5.30231	5.6299e-05	gi|26988538| glucose 6-phosphate isomerase
PP_1830	9.00677	1.3104e-06	gi|26988560| chorismate synthase
PP_1845	4.72363	3.78884e-05	gi|26988575| enoyl-CoA hydratase/isomerase family protein
PP_1858	3.43656	0.000257248	gi|26988588| elongation factor P
PP_1876	8.86314	1.23169e-06	gi|1002825972| AAA family ATP/GTP-binding protein
PP_1905	6.96798	2.17927e-05	gi|26988635| ribonuclease E
PP_1911	2.94697	0.019689	gi|26988640| 50S ribosomal protein L32
PP_1913	5.48089	0.000437761	gi|26988642| malonyl-CoA-ACP transacylase
PP_1914	9.4794	1.3104e-06	gi|26988643| 3-oxoacyl-ACP reductase subunit
PP_1915	2.22224	0.0136086	gi|26988644| acyl carrier protein
PP_1946	6.70516	1.05103e-05	gi|26988673| short-chain dehydrogenase/reductase family oxidoreductase
PP_1954	7.55527	0.000335057	gi|26988681| hypothetical protein
PP_1971	4.71982	0.000169686	gi|26988697| hypothetical protein
PP_1972	9.69298	1.23169e-06	gi|26988698| aromatic amino acid aminotransferase
PP_1982	6.28461	9.28479e-06	gi|26988708| small heat shock protein IbpA
PP_1985	5.90195	1.92665e-05	gi|26988711| 3-isopropylmalate dehydratase large subunit
PP_1988	12.2968	1.25926e-06	gi|26988714| 3-isopropylmalate dehydrogenase
PP_1989	13.9555	9.31168e-07	gi|26988715| aspartate-semialdehyde dehydrogenase
PP_2017	7.1407	2.81288e-06	gi|26988742| aminopeptidase N
PP_2018	4.43123	0.000724521	gi|26988743| BNR domain-containing protein
PP_2036	9.29378	1.23169e-06	gi|26988761| 4-hydroxy-tetrahydrodipicolinate synthase
PP_2053	6.28469	8.39738e-06	gi|26988778| hypothetical protein
PP_2082	7.23785	8.39738e-06	gi|26988807| phosphoenolpyruvate synthetase
PP_2084	5.57444	0.0100347	gi|26988809| ribonuclease activity regulator
PP_2089	1.74972	0.0437487	gi|26988814| porin F
PP_2098	4.29683	0.000157527	gi|26988823| D-alanyl-D-alanine carboxypeptidase
PP_2099	4.0356	0.000706742	gi|26988824| hypothetical protein
PP_2122	5.64245	4.56942e-05	gi|26988846| molybdenum cofactor biosynthesis protein B
PP_2136	8.2847	5.08349e-06	gi|26988860| enoyl-CoA hydratase/3-hydroxyacyl-CoA dehydrogenase
PP_2151	7.74579	1.77614e-06	gi|26988875| pyridine nucleotide transhydrogenase
PP_2166	3.36155	0.00744583	gi|26988890| anti-anti-sigma factor
PP_2168	8.68155	1.23169e-06	gi|26988892| transaldolase
PP_2187	4.07512	0.0119515	gi|26988911| universal stress protein family protein
PP_2204	-5.1491	0.000106421	gi|26988928| copper resistance protein B
PP_2205	1.95052	0.00237308	gi|26988929| copper resistance protein A
PP_2210	5.69047	1.07561e-05	gi|26988934| LysR family transcriptional regulator
PP_2215	5.68833	3.51015e-05	gi|26988939| acetyl-CoA acetyltransferase
PP_2217	9.49276	1.23169e-06	gi|26988941| enoyl-CoA hydratase
PP_2238	7.25975	7.6149e-06	gi|26988962| metallopeptidase
PP_2296	3.20292	0.00889741	gi|26989020| hypothetical protein
PP_2299	4.29979	1.68792e-05	gi|26989023| trigger factor
PP_2300	9.39804	1.26827e-06	gi|26989024| ATP-dependent Clp protease proteolytic subunit
PP_2301	-5.22806	0.034425	gi|26989025| ATP-dependent Clp protease ATP-binding subunit ClpX
PP_2303	8.80096	1.26827e-06	gi|26989027| DNA binding regulator subunit beta B
PP_2315	4.22501	0.004291	gi|26989039| transcription elongation factor GreB
PP_2320	3.13865	0.00980105	gi|26989044| hypothetical protein
PP_2322	6.64102	3.73025e-05	gi|26989046| major outer membrane lipoprotein
PP_2335	7.36169	3.03465e-06	gi|26989059| methylcitrate synthase
PP_2337	5.3898	3.35584e-05	gi|26989061| aconitate isomerase
PP_2339	9.29578	1.4183e-05	gi|26989063| aconitate hydratase B
PP_2359	5.71191	0.0069101	gi|26989083| putative Type 1 pili subunit CsuA/B protein
PP_2361	7.07829	1.21838e-05	gi|26989085| chaperone protein
PP_2363	4.40123	0.0109977	gi|26989087| hypothetical protein
PP_2370	14.2529	7.94761e-07	gi|26989094| hypothetical protein
PP_2371	9.14839	1.45268e-06	gi|26989095| sulfite reductase hemoprotein subunit beta
PP_2378	6.10395	0.000195539	gi|26989102| Fe/S biogenesis protein NfuA
PP_2382	6.57231	1.52601e-05	gi|1002826046| putative transporter
PP_2409	8.3135	1.09929e-05	gi|26989132| cobalt-zinc-cadmium resistance protein
PP_2418	3.64931	0.000464527	gi|26989141| cobalamin ABC transporter substrate-binding protein
PP_2422	3.14271	0.00490111	gi|26989145| hypothetical protein
PP_2439	8.94285	4.99317e-05	gi|26989162| peroxiredoxin/alkylhydroperoxide reductase small subunit
PP_2440	6.67863	8.68421e-05	gi|26989163| alkyl hydroperoxide reductase subunit F
PP_2453	6.98523	1.56038e-05	gi|26989176| glutaminase-asparaginase
PP_2454	3.59204	0.00218202	gi|26989177| ribose ABC transporter, periplasmic ribose-binding subunit
PP_2459	3.88397	0.00359764	gi|26989182| ribose pyranase
PP_2466	-4.6224	0.002511	gi|26989189| translation initiation factor IF-3
PP_2468	2.24468	0.000917199	gi|26989191| 50S ribosomal protein L20
PP_2471	4.33147	0.000404138	gi|26989194| integration host factor subunit alpha
PP_2474	2.85504	0.0331215	gi|26989197| glutathione S-transferase family protein
PP_2486	4.77965	0.00134548	gi|26989209| Oye family NADH-dependent flavin oxidoreductase
PP_2487	6.32518	9.28479e-06	gi|26989210| aldehyde dehydrogenase
PP_2488	9.00547	1.25926e-06	gi|26989211| NAD+-dependent succinate semialdehyde dehydrogenase
PP_2526	2.47196	0.0463929	gi|26989246| membrane protein
PP_2528	9.44054	1.23169e-06	gi|26989248| O-acetylhomoserine (thiol)-lyase
PP_2550	5.29479	0.000475428	gi|26989270| transcriptional regulator
PP_2552	5.95064	3.8329e-05	gi|26989272| DOPA decarboxylase
PP_2648	2.77882	0.0120484	gi|26989367| universal stress protein family protein
PP_2674	6.47929	0.000268244	gi|26989393| quinoprotein ethanol dehydrogenase
PP_2680	6.95524	5.6299e-05	gi|26989399| aldehyde dehydrogenase
PP_2854	5.39566	8.5902e-05	gi|26989573| hypothetical protein
PP_2903	6.08889	3.7034e-05	gi|26989622| peptidyl-prolyl cis-trans isomerase B
PP_2909	6.99822	2.08935e-05	gi|26989628| carbon starvation induced protein
PP_2913	6.78901	2.70804e-05	gi|26989632| 5-aminolevulinate dehydratase
PP_2928	4.72214	0.000343745	gi|26989647| saccharopine dehydrogenase
PP_2929	7.20354	6.06424e-06	gi|26989648| carboxynorspermidine/carboxyspermidine decarboxylase
PP_2932	7.55874	2.14662e-06	gi|26989651| amidase family protein
PP_2947	7.44189	8.39738e-06	gi|26989666| transcriptional regulator MvaT
PP_3089	2.49195	0.000725201	gi|26989808| hypothetical protein
PP_3106	8.12684	4.00877e-06	gi|26989825| hypothetical protein
PP_3108	5.32936	0.000180257	gi|26989827| rhs family protein
PP_3157	3.5495	0.00196261	gi|26989876| inositol monophosphatase family protein
PP_3161	4.60802	0.000398902	gi|26989880| benzoate 1,2-dioxygenase subunit alpha
PP_3186	6.84071	1.7081e-05	gi|26989905| transcriptional regulator
PP_3220	8.51344	0.00284519	gi|26989938| ABC transporter ATP-binding protein
PP_3248	8.84672	1.09929e-05	gi|26989966| Dyp-type peroxidase family protein
PP_3316	-1.88267	0.00475655	gi|26990034| chaperone-associated ATPase
PP_3365	5.39546	0.000524917	gi|26990080| acetolactate synthase
PP_3370	4.62096	0.000268223	gi|26990085| 2-carboxybenzaldehyde reductase
PP_3421	10.7807	1.23169e-06	gi|26990134| sensor histidine kinase
PP_3433	3.75113	0.000154055	gi|26990146| 4-hydroxyphenylpyruvate dioxygenase
PP_3443	7.54037	5.08349e-06	gi|26990156| glyceraldehyde-3-phosphate dehydrogenase
PP_3483	4.9155	0.00111396	gi|26990195| type II secretion system protein
PP_3491	3.59144	0.00446019	gi|26990203| enoly-coenzyme A hydratase/isomerase family protein
PP_3496	5.17052	0.0082062	gi|26990208| endoribonuclease L-PSP
PP_3508	6.42205	1.09929e-05	gi|26990220| adenosylcobalamin biosynthesis protein CobW
PP_3511	7.33215	4.03776e-06	gi|26990223| branched-chain-amino acid aminotransferase
PP_3517	2.93959	0.00850567	gi|26990229| hypothetical protein
PP_3530	9.37699	2.04423e-06	gi|26990242| S-ureidoglycine aminohydrolase
PP_3550	-8.23307	1.98069e-06	gi|26990262| transcriptional regulator EmrR
PP_3555	5.16268	7.64356e-05	gi|26990267| transmembrane sensor
PP_3578	7.2609	3.0703e-06	gi|26990290| phosphoglucomutase
PP_3590	5.24359	9.8098e-05	gi|26990301| D-lysine aminotransferase
PP_3593	1.91464	0.0310793	gi|26990304| amino acid ABC transporter substrate-binding protein
PP_3624	-6.83491	4.10176e-05	gi|26990335| hypothetical protein
PP_3630	3.09404	0.0192516	gi|26990341| tyrosine-specific outer membrane porin D
PP_3644	7.29417	3.27954e-06	gi|26990355| monooxygenase subunit
PP_3668	10.235	1.6242e-06	gi|26990379| catalase-peroxidase
PP_3715	6.9436	1.32352e-05	gi|26990423| muconate cycloisomerase 1
PP_3754	6.99903	5.27573e-05	gi|26990459| beta-ketothiolase BktB
PP_3755	5.76936	0.000126117	gi|26990460| 3-hydroxybutyryl-CoA dehydrogenase
PP_3778	6.19765	6.67176e-06	gi|26990483| pyrroline-5-carboxylate reductase
PP_3795	5.42394	0.000783936	gi|26990500| hypothetical protein
PP_3804	8.24791	1.28037e-06	gi|26990509| hypothetical protein
PP_3805	3.25882	0.00262007	gi|26990510| lipoprotein
PP_3810	9.78126	1.23169e-06	gi|26990515| hypothetical protein
PP_3819	9.92742	9.14114e-06	gi|26990524| glutathione reductase
PP_3821	10.7561	1.23169e-06	gi|26990526| UTP-glucose-1-phosphate uridylyltransferase
PP_3832	9.38849	1.23169e-06	gi|26990537| RsmE
PP_3839	8.40266	1.21838e-05	gi|26990544| alcohol dehydrogenase
PP_3993	5.4203	2.93135e-05	gi|26990698| sulfur transfer protein complex subunit TusD
PP_3997	3.60038	0.0270008	gi|26990702| glycosyl transferase
PP_4000	6.52511	1.14404e-05	gi|26990705| serine--tRNA ligase
PP_4003	6.58692	9.89526e-06	gi|26990708| outer membrane lipoprotein carrier protein
PP_4011	4.03157	0.000405687	gi|26990716| NADP(+)-specific isocitrate dehydrogenase
PP_4012	2.89928	0.000274674	gi|26990717| isocitrate dehydrogenase
PP_4014	3.51176	0.00618567	gi|26990719| tRNA 2-thiouridine(34) synthase MnmA
PP_4017	4.71296	0.000356325	gi|26990722| hypothetical protein
PP_4021	6.83041	1.26014e-05	gi|26990726| non-heme chloroperoxidase
PP_4030	4.98369	5.6299e-05	gi|26990733| enoyl-CoA hydratase/isomerase family protein
PP_4034	10.1403	1.3104e-06	gi|26990737| bifunctional N-carbamoyl-beta-alanine amidohydrolase/allantoine amidohydrolase
PP_4036	7.5964	0.00350768	gi|1002826252| bifunctional D-hydantoinase/dihydropyrimidinase
PP_4037	7.38965	9.05229e-05	gi|26990739| NADP-dependent dihydropyrimidine dehydrogenase subunit
PP_4038	4.31165	0.000899042	gi|26990740| NADP-dependent dihydropyrimidine dehydrogenase subunit PreA
PP_4043	10.6311	1.23169e-06	gi|26990744| 6-phosphogluconate dehydrogenase
PP_4055	7.29745	2.60517e-05	gi|26990756| glycogen debranching enzyme
PP_4064	7.29865	4.00877e-06	gi|1002826257| isovaleryl-CoA dehydrogenase
PP_4108	6.49076	8.65494e-06	gi|26990803| 4-aminobutyrate aminotransferase
PP_4116	2.89214	0.000249766	gi|26990810| isocitrate lyase
PP_4120	5.69786	7.60717e-05	gi|26990814| NADH-quinone oxidoreductase subunit B
PP_4123	6.13241	1.9793e-05	gi|26990817| NADH-quinone oxidoreductase subunit F
PP_4138	3.32828	0.0018473	gi|26990832| chromate reductase
PP_4169	7.56539	8.17319e-06	gi|26990861| glycerol-3-phosphate dehydrogenase
PP_4174	5.53343	1.06339e-05	gi|26990866| 3R-3-hydroxydecanoyl-ACP dehydratase
PP_4175	1.79658	0.0361136	gi|26990867| 3-oxoacyl-ACP synthase
PP_4178	3.20478	0.00527515	gi|26990870| dienelactone hydrolase family protein
PP_4179	2.95791	0.000371801	gi|26990871| chaperone protein HtpG
PP_4185	10.8608	9.31168e-07	gi|26990877| succinyl-CoA synthetase subunit alpha
PP_4186	7.35954	3.24889e-05	gi|26990878| bifunctional succinyl-CoA synthetase subunit beta/glutaryl-CoA synthetase subunit beta
PP_4187	6.72822	1.29927e-06	gi|26990879| dihydrolipoyl dehydrogenase
PP_4188	4.09471	0.0024059	gi|26990880| 2-oxoglutarate dehydrogenase dihydrolipoyltranssuccinylase subunit
PP_4189	3.42108	0.000986949	gi|26990881| 2-oxoglutarate dehydrogenase subunit E1
PP_4190	3.10716	0.00858867	gi|26990882| succinate dehydrogenase iron-sulfur subunit
PP_4191	8.26727	1.96584e-06	gi|26990883| succinate dehydrogenase flavoprotein subunit
PP_4201	9.2614	1.45268e-06	gi|26990893| electron transfer flavoprotein subunit alpha
PP_4202	2.51692	0.00107357	gi|26990894| electron transfer flavoprotein subunit beta
PP_4203	6.49632	3.17892e-05	gi|26990895| ubiquinone oxidoreductase electron transfer flavoprotein
PP_4214	6.0268	1.14503e-05	gi|26990906| pyoverdine biosynthesis-like protein
PP_4217	3.95886	0.000227562	gi|26990909| TonB-dependent outer membrane ferripyoverdine receptor FpvA
PP_4234	-7.35913	7.78426e-06	gi|1002826271| bifunctional aldehyde oxidase/xanthine dehydrogenase
PP_4237	5.35266	0.000660753	gi|26990928| protein disulfide isomerase
PP_4248	7.11521	3.10364e-06	gi|26990939| hypothetical protein
PP_4278	4.16643	0.000114347	gi|26990969| xanthine dehydrogenase subunit XdhA
PP_4279	8.25677	1.93687e-06	gi|26990970| xanthine dehydrogenase subunit XdhB
PP_4281	5.77642	2.03468e-05	gi|26990972| guanine deaminase
PP_4285	6.62126	3.81876e-05	gi|26990976| 5-hydroxyisourate hydrolase
PP_4305	6.33821	1.24196e-05	gi|26990996| sulfate ABC transporter substrate-binding protein
PP_4315	5.35189	0.00129591	gi|26991006| epimerase
PP_4328	7.12333	9.14114e-06	gi|26991018| hypothetical protein
PP_4332	4.76727	0.000123161	gi|26991022| chemotaxis protein CheW
PP_4339	11.3166	1.23169e-06	gi|26991029| protein phosphatase CheZ
PP_4340	5.52198	8.6627e-05	gi|26991030| two-component system response regulator
PP_4361	4.1668	2.17927e-05	gi|26991050| flagellar hook-length control protein FliK
PP_4364	3.76502	0.00156686	gi|26991053| anti-sigma F factor antagonist
PP_4375	6.42203	7.19336e-06	gi|26991064| flagellar chaperone
PP_4376	3.26832	4.85497e-05	gi|26991065| flagellar filament capping protein
PP_4379	2.20549	0.0279416	gi|26991068| 3-oxoacyl-ACP synthase
PP_4380	1.85243	0.00115264	gi|26991069| flagellar hook-associated protein FlgL
PP_4381	1.21507	0.0148811	gi|26991070| flagellar hook-associated protein FlgK
PP_4382	6.4144	1.81685e-05	gi|26991071| peptidoglycan hydrolase FlgJ
PP_4385	3.47312	0.000300994	gi|26991074| flagellar basal-body rod protein FlgG
PP_4386	9.94507	1.45268e-06	gi|26991075| flagellar basal-body rod protein FlgF
PP_4388	2.87009	0.0028937	gi|26991077| flagellar hook protein FlgE
PP_4389	7.24131	2.21978e-05	gi|26991078| flagellar basal-body rod modification protein FlgD
PP_4391	4.2272	0.0011404	gi|26991080| flagellar basal-body rod protein FlgB
PP_4395	4.26159	0.000551577	gi|26991084| flagellin biosynthesis negative regulator FlgM
PP_4404	6.46851	7.6149e-06	gi|26991093| branched-chain alpha-keto acid dehydrogenase complex dihydrolipoyl dehydrogenase
PP_4406	7.00055	1.43512e-05	gi|26991095| hypothetical protein
PP_4435	7.93144	4.91553e-06	gi|26991123| hypothetical protein
PP_4448	5.71935	0.000147325	gi|26991134| hypothetical protein
PP_4470	2.76872	0.0188875	gi|26991156| Arc domain-containing transcriptional regulator
PP_4473	7.92803	1.47051e-06	gi|26991159| aspartokinase
PP_4475	7.24537	1.43512e-05	gi|26991161| succinylglutamate desuccinylase
PP_4476	5.79898	0.000426765	gi|26991162| hypothetical protein
PP_4481	6.18782	1.92665e-05	gi|26991167| acetylornithine aminotransferase
PP_4483	-11.546	9.31168e-07	gi|26991169| histidine lysine/arginine/ornithine ABC transporter ATP binding protein
PP_4486	4.13617	0.00184017	gi|26991172| lysine/arginine/ornithine ABC transporter substrate-binding protein
PP_4487	2.9953	0.00242974	gi|1002826309| acetyl-CoA synthetase
PP_4491	6.09756	1.26014e-05	gi|26991177| pterin-4-alpha-carbinolamine dehydratase
PP_4504	2.89299	0.00715097	gi|26991189| hypothetical protein
PP_4506	7.26562	1.26014e-05	gi|26991191| nitroreductase family protein
PP_4513	6.57956	9.28479e-06	gi|26991198| hypothetical protein
PP_4519	2.36572	0.000917818	gi|26991204| agglutination protein
PP_4523	6.28013	1.09929e-05	gi|26991208| agmatinase
PP_4544	5.49017	0.00130631	gi|26991228| hypothetical protein
PP_4552	5.72304	9.8098e-05	gi|26991236| (R)-hydratase
PP_4571	9.42265	1.77614e-06	gi|26991255| cysteine synthase A
PP_4613	4.25774	0.000602468	gi|26991297| outer membrane ferric citrate porin
PP_4616	2.67259	0.0220109	gi|26991300| hypothetical protein
PP_4619	5.36539	0.000423629	gi|26991303| maleylacetoacetate isomerase
PP_4620	9.37088	1.23169e-06	gi|26991304| fumarylacetoacetase
PP_4621	4.06266	9.92166e-05	gi|26991305| homogentisate 1,2-dioxygenase
PP_4633	4.49441	0.000874977	gi|26991317| DUF1244 domain-containing protein
PP_4635	7.8122	1.37948e-05	gi|26991319| trans-2-enoyl-CoA reductase
PP_4636	6.65049	4.31246e-06	gi|26991320| acetyl-CoA acetyltransferase
PP_4639	3.43836	0.0199851	gi|26991323| P-loop guanosine triphosphatase-dependent zinc chaperone
PP_4642	6.33638	6.65402e-06	gi|26991326| cyclic diguanosine monophosphate-binding protein
PP_4646	7.20944	2.41362e-05	gi|26991330| ferredoxin--NADP(+) reductase
PP_4659	5.28142	8.27802e-05	gi|26991343| gamma-glutamyltranspeptidase
PP_4665	7.12638	5.53031e-05	gi|26991349| hypothetical protein
PP_4667	5.30913	0.000673003	gi|26991351| methylmalonate-semialdehyde dehydrogenase
PP_4669	3.17355	0.00562374	gi|26991353| OmpA family protein
PP_4678	5.12252	3.54404e-05	gi|26991362| ketol-acid reductoisomerase
PP_4679	3.20125	0.0113505	gi|26991363| acetolactate synthase small subunit
PP_4682	3.57035	0.0407445	gi|26991366| TPR repeat-containing protein
PP_4689	3.75557	0.00236193	gi|26991373| heme/hemin ABC transporter substrate-binding protein
PP_4693	4.9021	6.56621e-05	gi|26991377| RNA polymerase-binding transcription factor DksA
PP_4699	6.85553	3.47777e-05	gi|26991383| 3-methyl-2-oxobutanoate hydroxymethyltransferase
PP_4701	4.95351	6.6281e-05	gi|26991385| glucose 6-phosphate isomerase
PP_4704	6.43476	8.73675e-05	gi|26991388| hypothetical protein
PP_4708	8.35506	0.000423629	gi|26991392| polyribonucleotide nucleotidyltransferase
PP_4712	7.18896	6.8313e-05	gi|26991395| translation initiation factor IF-2
PP_4713	2.6335	0.00236202	gi|26991396| transcription termination/antitermination factor L
PP_4715	9.81456	1.23169e-06	gi|26991398| triose phosphate isomerase
PP_4722	6.60422	0.000365675	gi|26991405| transcription elongation factor GreA
PP_4723	9.54934	1.45268e-06	gi|1002826336| carbamoyl-phosphate synthase large subunit
PP_4724	3.36186	0.0132878	gi|26991407| carbamoyl-phosphate synthase small subunit
PP_4725	5.93426	7.10045e-05	gi|26991408| 4-hydroxy-tetrahydrodipicolinate reductase
PP_4727	5.39623	3.1659e-06	gi|26991410| chaperone protein DnaK
PP_4728	8.23423	3.83684e-05	gi|26991411| heat shock protein GrpE
PP_4760	5.46654	4.85497e-05	gi|26991441| alcohol dehydrogenase
PP_4765	7.5117	8.34382e-06	gi|26991446| hypothetical protein
PP_4779	10.1468	5.85969e-06	gi|161378119| AMP nucleosidase
PP_4782	5.30555	0.00024252	gi|26991462| phosphomethylpyrimidine kinase
PP_4784	8.49744	2.94742e-06	gi|26991464| glutamate-1-semialdehyde 2,1-aminomutase
PP_4789	4.95641	0.000120111	gi|26991469| Co(2+)/Mg(2+)efflux heat shock protein
PP_4795	12.2083	1.23169e-06	gi|26991475| lipoprotein
PP_4804	5.01006	0.000727118	gi|26991484| RlpA-like lipoprotein
PP_4805	3.27057	0.00327899	gi|26991485| membrane-bound lytic murein transglycosylase B
PP_4809	5.82728	1.4183e-05	gi|26991489| ribosomal silencing factor RsfS
PP_4822	7.50633	5.47857e-06	gi|26991502| bifunctional phosphoribosylaminoimidazolecarboxamide formyltransferase/IMP cyclohydrolase
PP_4823	8.47734	5.20822e-06	gi|26991503| phosphoribosylamine--glycine ligase
PP_4839	6.566	5.12357e-05	gi|26991519| iron-regulated membrane protein
PP_4841	7.74929	6.24083e-06	gi|26991521| urea ABC transporter substrate-binding protein
PP_4862	4.37534	0.00498315	gi|26991542| bifunctional NADP-dependent 3-hydroxy acid dehydrogenase/malonic semialdehyde reductase
PP_4867	10.5236	9.76215e-07	gi|26991547| BraC-like branched-chain amino acid ABC transporter substrate-binding protein
PP_4869	6.74485	1.70618e-05	gi|26991549| NH(3)-dependent NAD(+) synthetase
PP_4874	4.30342	1.6883e-05	gi|26991554| 50S ribosomal protein L9
PP_4877	2.77281	0.0013015	gi|26991557| 30S ribosomal protein S6
PP_4881	10.6368	1.01553e-06	gi|26991560| iron ABC transporter substrate-binding protein
PP_4889	8.38601	4.03776e-06	gi|26991567| adenylosuccinate synthetase
PP_4890	7.40275	0.000118515	gi|26991568| ATP phosphoribosyltransferase regulatory subunit
PP_4902	7.18939	8.6627e-05	gi|26991580| oligoribonuclease
PP_4909	7.87608	2.0296e-06	gi|26991587| phosphoserine phosphatase
PP_4917	5.69626	4.31574e-05	gi|26991595| 3',5'-cyclic-nucleotide phosphodiesterase
PP_4919	4.71132	0.000314839	gi|26991597| ADP-ribose/sugar pyrophosphatase
PP_4922	6.29044	7.78294e-06	gi|26991600| phosphomethylpyrimidine synthase
PP_4931	2.86598	0.0140258	gi|26991609| hypothetical protein
PP_4960	9.64641	0.000298515	gi|26991638| fructose-bisphosphate aldolase
PP_4963	10.3556	9.76215e-07	gi|26991641| phosphoglycerate kinase
PP_4965	3.77473	0.000120152	gi|26991643| transketolase A
PP_4967	3.0112	0.000968169	gi|26991645| methionine adenosyltransferase
PP_4975	5.66922	9.81913e-05	gi|26991653| acyl-CoA thioesterase
PP_4976	9.48046	1.23169e-06	gi|1002826361| adenosylhomocysteinase
PP_4977	8.21704	1.99607e-06	gi|26991654| 5,10-methylenetetrahydrofolate reductase
PP_4981	6.17658	3.9408e-05	gi|26991658| polyisoprene-binding acidic stress response factor
PP_4984	8.1927	4.43513e-06	gi|26991661| adenosylmethionine--8-amino-7-oxononanoate aminotransferase BioA
PP_4998	8.22773	1.09929e-05	gi|26991675| aspartate carbamoyltransferase
PP_4999	6.66204	4.34961e-05	gi|26991676| dihydroorotase-like protein
PP_5007	2.47276	0.00289506	gi|26991684| polyhydroxyalkanoate granule-associated protein GA2
PP_5014	5.85571	1.83763e-05	gi|26991690| phosphoribosyl-AMP cyclohydrolase
PP_5026	3.52001	0.00190188	gi|26991702| glucans biosynthesis protein G
PP_5032	6.09037	3.75445e-06	gi|26991708| histidine ammonia-lyase
PP_5033	7.41696	0.000273063	gi|26991709| urocanate hydratase
PP_5040	5.16241	2.09753e-05	gi|26991716| class 1 fructose-1,6-bisphosphatase
PP_5046	4.39056	2.3609e-05	gi|26991722| glutamine synthetase
PP_5056	5.17969	0.000152422	gi|26991732| 2,3-bisphosphoglycerate-independent phosphoglycerate mutase
PP_5058	5.03132	0.00196687	gi|26991734| carboxy-terminal-processing protease
PP_5063	10.3991	1.45268e-06	gi|26991739| NAD-dependent betaine aldehyde dehydrogenase
PP_5076	10.144	1.3104e-06	gi|26991752| L-glutamate synthase subunit alpha
PP_5078	7.81844	1.9793e-05	gi|26991754| 3-dehydroquinate synthase
PP_5085	5.98875	4.07917e-06	gi|26991761| malic enzyme B
PP_5090	3.68447	0.0240492	gi|26991766| cell division protein
PP_5094	5.15038	9.92166e-05	gi|26991770| PLP binding domain-containing protein
PP_5095	5.73718	6.39771e-05	gi|26991771| pyrroline-5-carboxylate reductase
PP_5111	6.00467	1.06024e-05	gi|26991787| signal recognition particle protein translocation receptor GTPase
PP_5112	5.10016	0.000144908	gi|26991788| peptidase
PP_5118	4.4693	5.53031e-05	gi|26991794| 3-mercaptopyruvate sulfurtransferase
PP_5123	8.58349	1.77614e-06	gi|26991799| phosphopantetheine adenylyltransferase
PP_5128	6.94935	1.56038e-05	gi|26991804| dihydroxy-acid dehydratase
PP_5150	4.74113	0.000228893	gi|26991826| ribose-5-phosphate isomerase A
PP_5153	6.50174	2.60517e-05	gi|26991829| isomerase/hydrolase
PP_5154	5.85169	0.00111396	gi|26991830| FAD-binding oxidoreductase
PP_5156	3.83899	0.000461861	gi|26991832| hypothetical protein
PP_5180	4.40303	0.0220109	gi|26991856| spermidine/putrescine ABC transporter substrate-binding protein
PP_5181	6.90414	0.0011938	gi|26991857| spermidine/putrescine ABC transporter substrate-binding protein
PP_5184	5.24451	0.000917199	gi|26991860| glutamylpolyamine synthetase
PP_5192	6.46422	1.09929e-05	gi|26991868| glycine dehydrogenase
PP_5194	2.15734	0.0366872	gi|26991870| aminomethyltransferase
PP_5196	9.6432	1.23169e-06	gi|26991872| iron ABC transporter substrate-binding protein
PP_5214	3.78814	0.00202179	gi|26991890| transcription termination factor Rho
PP_5215	2.5876	0.0163521	gi|26991891| thioredoxin I
PP_5220	5.32363	0.000160715	gi|26991896| putative hydrolase
PP_5227	4.8947	0.000177661	gi|26991903| diaminopimelate decarboxylase
PP_5232	3.56858	0.000140541	gi|26991908| hypothetical protein
PP_5234	9.11224	3.1659e-06	gi|26991910| NRII(GlnL/NtrB) phosphatase activator
PP_5258	11.1481	1.23169e-06	gi|26991934| L-piperidine-6-carboxylate dehydrogenase
PP_5265	5.13735	8.86339e-05	gi|26991941| xanthine phosphoribosyltransferase
PP_5278	7.72648	6.39662e-05	gi|26991954| 4-guanidinobutyraldehyde dehydrogenase
PP_5282	7.45043	2.37384e-06	gi|26991958| 50S ribosomal protein L28
PP_5291	4.76269	0.00142745	gi|26991967| orotate phosphoribosyltransferase
PP_5292	5.50464	1.79613e-05	gi|26991968| catabolite repression control protein
PP_5301	5.69786	1.09929e-05	gi|26991977| DNA-directed RNA polymerase subunit omega
PP_5303	8.16041	9.11835e-05	gi|26991979| aminoacrylate/iminopropionate hydrolase/deaminase
PP_5304	5.53444	2.75852e-05	gi|26991980| lipoprotein
PP_5329	6.20304	4.85497e-05	gi|26992005| phosphate ABC transporter substrate-binding protein
PP_5332	4.45213	0.000270572	gi|26992008| hypothetical protein
PP_5335	6.36233	7.30868e-05	gi|26992011| 5-(carboxyamino)imidazole ribonucleotide synthase
PP_5336	10.7374	1.23169e-06	gi|26992012| 5-(carboxyamino)imidazole ribonucleotide mutase
PP_5338	6.20928	0.000123726	gi|26992014| aspartate ammonia-lyase
PP_5346	7.41068	1.41544e-05	gi|26992022| pyruvate carboxylase subunit B
PP_5347	9.70963	4.58077e-06	gi|26992023| pyruvate carboxylase subunit A
PP_5366	5.82427	4.32513e-05	gi|26992042| dihydrolipoyl dehydrogenase
PP_5377	6.26617	4.32513e-05	gi|26992053| hypothetical protein
PP_5380	2.06751	0.00744583	gi|26992056| copper resistance protein A
PP_5382	9.92559	9.8347e-06	gi|26992058| hypothetical protein
PP_5383	4.9439	0.000285353	gi|26992059| transcriptional regulator
PP_5392	7.10146	1.34761e-05	gi|1002826396| WD40/YVTN repeat-containing protein
PP_5395	5.5595	1.43512e-05	gi|26992070| hypothetical protein
PP_5409	5.37813	6.8313e-05	gi|26992084| L-glutamine/D-fructose-6-phosphate aminotransferase
PP_5411	6.84711	0.00108022	gi|26992086| bifunctional N-acetyl glucosamine-1-phosphate uridyltransferase/glucosamine-1-phosphate acetyl transferase
PP_5412	5.03141	0.0458952	gi|26992087| ATP synthase subunit epsilon
PP_5413	3.48071	8.50339e-05	gi|26992088| ATP synthase subunit beta
PP_5414	6.89821	7.63337e-05	gi|26992089| ATP synthase subunit gamma
PP_5415	-3.39253	3.73888e-05	gi|26992090| ATP synthase subunit alpha
PP_5416	6.93306	7.78294e-06	gi|26992091| ATP synthase subunit delta
PP_5556	-14.6556	3.93671e-07	gi|1002826120| bacteriophage lysis protein
PP_5576	5.8919	1.40123e-05	gi|1002826140| hypothetical protein
PP_5587	2.94869	0.00262007	gi|1002826149| hypothetical protein
PP_5609	5.40534	7.53771e-05	gi|1002826195| hypothetical protein

## Sheet: QP data
			fmol
Peptide	Target protein	Abbreviated Peptide name	Pellet_LigFree_1	Pellet_LigFree_2	Pellet_LigFree_3	Pellet_LigRich_1	Pellet_LigRich_2	Pellet_LigRich_3	MV_LigFree_1	MV_LigFree_2	MV_LigFree_3	MV_LigRich_1	MV_LigRich_2	MV_LigRich_3
FLFTSGSTK - 494.2609++	Fcs	Fcs-FLFTS	714.093	701.149	655.656	94524.7	35873.8	47440.4	0.00869485	0	0.0166305	1.05062	0.715846	0.669511
LAGLAEDASDAR - 594.7964++	Fcs	Fcs-LAGLA	637.845	584.899	565.518	84509.6	31375.8	37905.4	0.00197365	0	0	0.759536	0.475953	0.504478
AAQVEALYR - 510.7773++	Fcs	Fcs-AAQVE	363.704	392.29	399.272	81442.5	32151.4	41331.2	0	0	0	1.08353	0.62339	0.618919
IAEQHCGER - 367.1698+++	Fcs	Fcs-IAEQH	604.685	723.036	683.127	82605.6	32008.7	40979.9	0	0	0	0	0	0
EVDAGPEILQEK - 664.3406++	PP_3358	PP_3358-EVDAG	271.402	292.589	279.922	209006	80879.3	110818	0.0975392	0.0159243	0.0251531	2.69502	2.14893	2.81541
EASQWQWK - 531.7538++	PP_3358	PP_3358-EASQW	289.983	261.41	450.224	115098	45460.8	60928.1	0.0204486	0	0.0212183	0.937881	0.412341	1.20825
ELALNLLEK - 521.8108++	PP_3358	PP_3358-ELALN	7912.55	6873.59	6669.33	4.92816e+06	2.2458e+06	2.72488e+06	0.993511	0.421428	0.344647	17.3044	11.5347	20.8966
LLDTTGGR - 416.7298++	PP_3358	PP_3358-LLDTT	1045.71	1120.02	988.028	734006	333740	410247	0.456168	0.192649	0.121077	10.9523	9.2224	11.573
IVGELAAR - 414.7505++	Vdh	Vdh-IVGEL	744.268	560.55	477.416	83036.8	37976.6	46945.6	n/d	n/d	n/d	n/d	n/d	n/d
VNFTGSTHVGR - 392.2036+++	Vdh	Vdh-VNFTG	616.768	621.367	404.014	99127.6	45134	54908.6	n/d	n/d	n/d	n/d	n/d	n/d
ASELSPAVHR - 356.1928+++	Vdh	Vdh-ASELS	779.104	649.794	581.178	93364.9	42383.4	51110.4	0	0	0	0.87868	0.997158	0.996588
TAIDQFTQLR - 596.8197++	Vdh	Vdh-TAIDQ	1602.24	1351.7	1060.18	181526	58343.7	82364.8	0.198293	0.320984	0.180019	4.01488	3.24126	4.2357
LIANPAVR - 427.2663++	Vdh	Vdh-LIANP	880.022	757.529	745.491	79807.4	36883.5	45754.5	0.0773352	0.0826857	0.0537657	1.85545	1.6646	1.97254
GEKPYLTFEK - 404.5484+++	PobA	PobA-GEKPY	48.6826	57.2803	117.663	77021.2	30600.1	35714.3	0	0	0	3.02364	1.98858	2.18912
YYLQVPLQDR - 647.8431++	PobA	PobA-YYLQV	422.301	632.598	491.773	132802	47151	60642.9	0	0	0	6.18323	4.23422	5.12986
QTAEYVLGR - 518.7747++	PobA	PobA-QTAEY	33.3279	40.3284	35.3653	38376.1	15559.9	18395.3	0	0	0	3.12329	2.66168	2.43028
NFAAHDQTLTDNIR - 539.2656+++	VanA	VanA-NFAAH	115.9	111.54	69.9749	12063.6	5161.12	6782.07	n/d	n/d	n/d	n/d	n/d	n/d
LNIDAGGVQSR - 565.3016++	VanA	VanA-LNIDA	48.6868	44.0801	36.6091	9594.68	4011.84	5374.69	0.0107546	0.00832089	0.00460505	0.168338	0.120692	0.102702
ENQVAAVEDFCPHR - 557.9230+++	VanA	VanA-ENQVA	23.7194	20.2301	8.7285	8037.21	3421.45	4492.9	n/d	n/d	n/d	n/d	n/d	n/d
YLAPLDPNFGGVGR - 738.3857++	PcaH	PcaH-YLAPL	1064.83	1267.98	1235.79	53978	36037.9	34461.9	13.2443	4.93269	7.03445	6.61339	5.10204	9.89754
TIKPGPYPWR - 405.5609+++	PcaH	PcaH-TIKPG	201.416	229.563	227.158	13630.8	9884.03	9563.2	0.0741121	0.0400897	0.0224281	0.753706	0.554653	0.581823
SIANPQAVQQLIAK - 740.9277++	PcaH	PcaH-SIANP	232.785	259.746	270.757	20043.2	14078.3	14387.7	0.420246	0.144226	0.48527	1.59554	1.04173	1.73862
LYFDDEAQANAK - 692.8226++	PcaG	PcaG-LYFDD	5725.48	2832.3	3572.44	68362.8	43947.4	45167.8	1.29003	0.277292	1.28337	3.06891	2.61812	3.56017
CPVLNLIEQPQR - 733.8928++	PcaG	PcaG-CPVLN	33.8057	45.6149	50.413	5459.67	3880.75	3558.08	1.29232	0.775835	0.907173	9.25271	6.38538	9.15479
VIATGVPEAER - 571.3142++	PcaB	PcaB-VIATG	5816.26	5670.1	5351.7	15022.5	7900.92	9784.57	2.41249	1.75081	1.44118	15.159	9.80337	9.24281
LAGVLGALTR - 485.8058++	PcaB	PcaB-LAGVL	9641.94	7849.08	8634.31	26806.6	14788.8	17192.3	3.02203	1.95889	2.04123	25.136	11.9253	12.9593
NPVGAAVLIGAATR - 655.3830++	PcaB	PcaB-NPVGA	23505	25625.4	22616.9	75492	32352.1	43200.4	5.29339	2.53127	1.97063	13.048	8.76382	9.24896
HADTPLVGR - 483.2618++	PcaB	PcaB-HADTP	8578.52	8377.82	8314.13	23727.9	12329.5	14483.4	1.25913	0.100963	0.229302	18.674	15.3355	14.2035
LLDPAHYLGQAR - 451.9140+++	PcaB	PcaB-LLDPA	11591.6	10378.2	10355.2	30987	14625	18435.8	4.25995	1.8367	1.4908	32.32	20.5888	19.4198
AAANNGVTR - 437.2305++	PcaC	PcaC-AAANN	1696.8	1854.74	1658.31	9188.55	3519.1	4980.8	0	0.0019029	0.0155105	35.0842	19.8063	20.5488
GHGASLVTEGPYSIEQLGR - 657.6692+++	PcaD	PcaD-GHGAS	156131	159680	156213	792154	280376	276476	0	0	0	0	0	0
IANDEVWNTR - 609.2991++	PcaD	PcaD-IANDE	27898.8	28252.7	28756.5	132809	65138.2	79682.3	0.137795	0.210324	0.183247	1.58297	1.40451	1.22289
LHSLTLCNTAAK - 443.5712+++	PcaD	PcaD-LHSLT	21830.3	22361.9	23147.8	111014	50479.7	61928.3	0	0	0	0	0	0
QSDSYVFDELYR - 761.3464++	PcaI	PcaI-QSDSY	95904.9	99166.1	95334.4	629971	226621	207502	1.76336	0.179436	0.0913687	631.211	531.785	645.986
IELEVVPQGNLAER - 783.9279++	PcaI	PcaI-IELEV	37045.7	40710.6	39853.7	324577	123527	158174	0.935126	0.226083	0.175749	1137.7	743.467	1016.07
VVAVTGAAASSIAK - 622.8641++	PcaI	PcaI-VVAVT	8862.1	9841.59	9300.73	77932.4	31063.4	41577	0.0635397	0.0295543	0	501.729	321.963	298.892
LSGVPLIK - 413.7735++	PcaJ	PcaJ-LSGVP	6364.02	8168.3	9113.74	59968.7	27120.1	33500.5	0.208625	0.137108	0.138729	386.068	266.995	239.327
ADDLAAVPLK - 506.7873++	PcaF-I	PcaF-I-ADDLA	7532.43	7853.6	6995.34	60631.3	28386.9	36405.7	0.556123	0.46498	0.867201	187.765	122.1	117.772
LEDTTIGWR - 545.7800++	PcaF-I	PcaF-I-LEDTT	4467.92	4161.28	4224.67	46189.7	24849.3	29617.4	0.632777	0.454609	0.804009	158.898	134.652	127.853
LVLTALHQLEK - 422.2590+++	PcaF-I	PcaF-I-LVLTA	5751.22	4810.61	5075.27	47307.4	22748.4	27450.2	0.106529	0	0.0421351	145.767	97.4491	100.491
EQQDLFGLR - 553.2855++	PcaF-II	PcaF-II-EQQDL	6990.96	6655.1	5831	14890.2	7565.62	8496.74	13.5421	13.5388	13.8516	18.5705	13.3101	14.7423

## Sheet: Lipidomics Summary
Media	Time (h)	Rep	Fraction	Summed PE (normalized)	Summed PG (normalized)	Ratio PE/PG (normalized)	Avg FA Unsaturation	Avg FA Length
LigninFree	24	1	Cell	436.462	110.547	3.94821	16.7346	0.61992
LigninFree	24	2	Cell	463.095	120.927	3.82955	16.7308	0.623671
LigninFree	24	3	Cell	458.081	110.535	4.14423	16.7285	0.622712
LigninFree	72	1	Cell	514.776	126.218	4.07846	16.8448	0.612646
LigninFree	72	2	Cell	404.28	101.011	4.00233	16.8345	0.613674
LigninFree	72	3	Cell	372.939	94.7376	3.93655	16.8456	0.619062
LigninRich	24	1	Cell	572.488	172.905	3.311	16.7683	0.643652
LigninRich	24	2	Cell	501.176	162.273	3.08847	16.7477	0.629655
LigninRich	24	3	Cell	533.909	153.196	3.48514	16.7683	0.64178
LigninRich	72	1	Cell	455.039	135.024	3.37007	16.8555	0.62541
LigninRich	72	2	Cell	536.836	152.952	3.50983	16.8598	0.624325
LigninRich	72	3	Cell	491.611	143.257	3.43167	16.8545	0.623192
LigninFree	24	1	MV-S	5.64154	0.293675	19.2101	0.596917	16.5217
LigninFree	24	2	MV-S	7.48567	0.457748	16.3532	0.68779	16.6092
LigninFree	24	3	MV-S	5.6099	0.327627	17.1228	0.605566	16.5446
LigninFree	24	1	MV-L	2.13545	0.113045	18.8902	0.596004	16.5175
LigninFree	24	2	MV-L	0.515821	0.0433581	11.8968	0.613218	16.7336
LigninFree	24	3	MV-L	0.554268	0.0354285	15.6447	0.598635	16.663
LigninFree	72	1	MV-S	9.1659	0.487567	18.7993	0.614698	16.8
LigninFree	72	2	MV-S	5.71551	0.316305	18.0696	0.606387	16.6414
LigninFree	72	3	MV-S	6.88159	0.26708	25.766	0.599549	16.7156
LigninFree	72	1	MV-L	0.308383	0.016707	18.4583	0.596291	16.7128
LigninFree	72	2	MV-L	0.347005	0.0269727	12.865	0.611499	16.816
LigninFree	72	3	MV-L	0.251085	0.022121	11.3505	0.623919	16.8578
LigninRich	24	1	MV-S	0.669251	0.0868218	7.70833	0.647818	16.7023
LigninRich	24	2	MV-S	1.47103	0.211878	6.94281	0.657678	16.8229
LigninRich	24	3	MV-S	0.440101	0.051486	8.54797	0.671631	16.763
LigninRich	24	1	MV-L	0.108107	0.0117239	9.22108	0.619346	16.8542
LigninRich	24	2	MV-L	0.22907	0.0695296	3.29457	0.656149	16.8997
LigninRich	24	3	MV-L	0.237557	0.0279934	8.48619	0.617633	16.8102
LigninRich	72	1	MV-S	0.611094	0.059176	10.3267	0.64662	16.618
LigninRich	72	2	MV-S	0.700738	0.0912121	7.68252	0.642297	16.6511
LigninRich	72	3	MV-S	0.730388	0.0746643	9.78229	0.662792	16.835
LigninRich	72	1	MV-L	0.268741	0.0428737	6.26821	0.634835	16.6748
LigninRich	72	2	MV-L	0.428752	0.083011	5.165	0.661264	16.9017
LigninRich	72	3	MV-L	3.17333	0.436083	7.27689	0.625527	16.7911
